# Supplementary material for: ﻿The genus Atopsyche (Trichoptera, Hydrobiosidae) in Peru, with the description of seven new species
Source: Zookeys. 2025 Dec 10;1263:441–78. doi: 10.3897/zookeys.1263.150396 (PMC12712636; doi:10.3897/zookeys.1263.150396)
Supplement: XML Treatment for Atopsyche cedroi [file zookeys.1263.150396-treatment1.xml]

<!DOCTYPE tp:taxon-treatment
  PUBLIC "-//TaxonX//DTD Taxonomic Treatment Publishing DTD v0 20100105//EN" "tax-treatment-NSO.dtd">
<tp:taxon-treatment xmlns:tp="http://www.plazi.org/taxpub"><tp:treatment-meta><kwd-group><label>Taxon classification</label><kwd>
                <named-content content-type="kingdom">Animalia</named-content>
              </kwd><kwd>
                <named-content content-type="order">Trichoptera</named-content>
              </kwd><kwd>
                <named-content content-type="family">Hydrobiosidae</named-content>
              </kwd></kwd-group><mixed-citation publication-type="journal"><person-group><name><surname>Rázuri-Gonzales</surname><given-names>Ernesto</given-names></name><name><surname>Holzenthal</surname><given-names>Ralph W.</given-names></name></person-group><article-title>﻿The genus <italic><tp:taxon-name><tp:taxon-name-part taxon-name-part-type="subgenus" reg="Atopsyche">Atopsyche</tp:taxon-name-part></tp:taxon-name></italic> (<tp:taxon-name><tp:taxon-name-part taxon-name-part-type="order">Trichoptera</tp:taxon-name-part></tp:taxon-name>, <tp:taxon-name><tp:taxon-name-part taxon-name-part-type="family">Hydrobiosidae</tp:taxon-name-part></tp:taxon-name>) in Peru, with the description of seven new species</article-title><source>Zookeys</source><day>10</day><month>12</month><year>2025</year><volume>1263</volume><fpage>441</fpage><lpage>478</lpage><pub-id pub-id-type="doi">10.3897/zookeys.1263.150396</pub-id></mixed-citation></tp:treatment-meta><tp:nomenclature><label>﻿</label><tp:taxon-name><object-id xmlns:xlink="http://www.w3.org/1999/xlink" content-type="arpha" xlink:type="simple">6747C89A-47C9-592E-AA05-F961AD12D250</object-id>
              <tp:taxon-name-part taxon-name-part-type="genus" reg="Atopsyche">Atopsyche</tp:taxon-name-part>
              <tp:taxon-name-part taxon-name-part-type="species" reg="cedroi">cedroi</tp:taxon-name-part>
              <object-id xmlns:xlink="http://www.w3.org/1999/xlink" content-type="zoobank" xlink:type="simple">https://zoobank.org/A223467A-C4CD-41E1-9FEC-4D30B6CBEACA</object-id>
            </tp:taxon-name><tp:taxon-status xmlns:xlink="http://www.w3.org/1999/xlink" xlink:type="simple">sp. nov.</tp:taxon-status><xref ref-type="fig" rid="F2">Figs 2</xref><xref ref-type="fig" rid="F3">, 3</xref></tp:nomenclature><tp:treatment-sec sec-type="type material" id="SECID0ENCAE"><title>Type material.</title><p><bold><italic>Holotype</italic>.</bold> Peru • 1♂; Pasco, Yanachaga-Chemillén NP, Quebrada San Alberto at Refugio El Cedro; <named-content xmlns:xlink="http://www.w3.org/1999/xlink" content-type="dwc:verbatimCoordinates" xlink:type="simple"><named-content content-type="geo-json" specific-use="{&#34;type&#34;:&#34;Point&#34;,&#34;coordinates&#34;:[-75.357800,-10.545200]}" id="NCID0EBDAE" xlink:type="simple">10.5452°S, 75.3578°W</named-content></named-content>, 2421 m a.s.l.; 27 Aug. 2015; E. Rázuri, L. Figueroa and B. Portuguez leg.; light trap; UMSP000220106 (<named-content xmlns:xlink="http://www.w3.org/1999/xlink" content-type="dwc:institutional_code" xlink:title="Museo de Historia Natural, Universidad Nacional Mayor de San Marcos" xlink:href="http://grbio.org/institution/museo-de-historia-natural-universidad-nacional-mayor-de-san-marcos" xlink:type="simple">MUSM</named-content>). <bold><italic>Paratype</italic>.</bold> Peru • 1♀; same data as the holotype (<named-content xmlns:xlink="http://www.w3.org/1999/xlink" content-type="dwc:institutional_code" xlink:title="Museo de Historia Natural, Universidad Nacional Mayor de San Marcos" xlink:href="http://grbio.org/institution/museo-de-historia-natural-universidad-nacional-mayor-de-san-marcos" xlink:type="simple">MUSM</named-content>).</p></tp:treatment-sec><tp:treatment-sec sec-type="diagnosis" id="SECID0ESDAE"><title>Diagnosis.</title><p><italic><tp:taxon-name><tp:taxon-name-part taxon-name-part-type="genus" reg="Atopsyche">Atopsyche</tp:taxon-name-part> <tp:taxon-name-part taxon-name-part-type="species" reg="cedroi">cedroi</tp:taxon-name-part></tp:taxon-name></italic> belongs to the <italic>bicolorata</italic> species group of <xref ref-type="bibr" rid="B47">Schmid (1989)</xref>, characterized by having short inferior appendages and a broad notch apically on the first segment of these appendages. The second segment is reduced and inserted at the posterodorsal corner of or in the notch of the first segment. Among the species in this group, <italic><tp:taxon-name><tp:taxon-name-part taxon-name-part-type="genus" reg="Atopsyche">A.</tp:taxon-name-part> <tp:taxon-name-part taxon-name-part-type="species" reg="cedroi">cedroi</tp:taxon-name-part></tp:taxon-name></italic> most closely resembles <italic><tp:taxon-name><tp:taxon-name-part taxon-name-part-type="genus" reg="Atopsyche">A.</tp:taxon-name-part> <tp:taxon-name-part taxon-name-part-type="species" reg="unicolorata">unicolorata</tp:taxon-name-part></tp:taxon-name></italic> Schmid, 1989 (Bolivia). In both species, the first segment of the inferior appendage is apically notched, with the second segment inserted at the posterodorsal corner of the first segment. However, <italic><tp:taxon-name><tp:taxon-name-part taxon-name-part-type="genus" reg="Atopsyche">A.</tp:taxon-name-part> <tp:taxon-name-part taxon-name-part-type="species" reg="cedroi">cedroi</tp:taxon-name-part></tp:taxon-name></italic> differs in several key features. The apical notch is broad, and the posteroventral corner is rectangular, while in <italic><tp:taxon-name><tp:taxon-name-part taxon-name-part-type="genus" reg="Atopsyche">A.</tp:taxon-name-part> <tp:taxon-name-part taxon-name-part-type="species" reg="unicolorata">unicolorata</tp:taxon-name-part></tp:taxon-name></italic>, the apical notch is narrower, and the posteroventral corner is digitate. Additionally, the second segment of the inferior appendage in <italic><tp:taxon-name><tp:taxon-name-part taxon-name-part-type="genus" reg="Atopsyche">A.</tp:taxon-name-part> <tp:taxon-name-part taxon-name-part-type="species" reg="cedroi">cedroi</tp:taxon-name-part></tp:taxon-name></italic> is elongated and downturned, whereas in <italic><tp:taxon-name><tp:taxon-name-part taxon-name-part-type="genus" reg="Atopsyche">A.</tp:taxon-name-part> <tp:taxon-name-part taxon-name-part-type="species" reg="unicolorata">unicolorata</tp:taxon-name-part></tp:taxon-name></italic>, it is subtriangular and directed posterad. Although both species have a simple phallic apparatus, the base of the phallotheca is broad in <italic><tp:taxon-name><tp:taxon-name-part taxon-name-part-type="genus" reg="Atopsyche">A.</tp:taxon-name-part> <tp:taxon-name-part taxon-name-part-type="species" reg="cedroi">cedroi</tp:taxon-name-part></tp:taxon-name></italic> and narrowly rounded in <italic><tp:taxon-name><tp:taxon-name-part taxon-name-part-type="genus" reg="Atopsyche">A.</tp:taxon-name-part> <tp:taxon-name-part taxon-name-part-type="species" reg="unicolorata">unicolorata</tp:taxon-name-part></tp:taxon-name></italic>. Finally, while the parapods are similarly shaped in both species, in <italic><tp:taxon-name><tp:taxon-name-part taxon-name-part-type="genus" reg="Atopsyche">A.</tp:taxon-name-part> <tp:taxon-name-part taxon-name-part-type="species" reg="cedroi">cedroi</tp:taxon-name-part></tp:taxon-name></italic>, they are broader mesally and feature a pair of prominent spine-like setae on their lateral surface, which are absent in <italic><tp:taxon-name><tp:taxon-name-part taxon-name-part-type="genus" reg="Atopsyche">A.</tp:taxon-name-part> <tp:taxon-name-part taxon-name-part-type="species" reg="unicolorata">unicolorata</tp:taxon-name-part></tp:taxon-name></italic>.</p></tp:treatment-sec><tp:treatment-sec sec-type="description" id="SECID0E6HAE"><title>Description.</title><p><bold>Adult.</bold> Forewing length: male (9.5 mm, <italic>n</italic> = 1), female (13.5 mm, <italic>n</italic> = 1). Body and wings mostly pale brown, head and thorax dark brown. Forewing with scattered brown setae and longer, erect straw-colored setae along <tp:taxon-name><tp:taxon-name-part taxon-name-part-type="genus" reg="Atopsyche"/><tp:taxon-name-part taxon-name-part-type="species" reg="major">major</tp:taxon-name-part></tp:taxon-name> longitudinal veins; with irregular patch of dark brown setae delimited by the posterior margin, the stem of Cu1, the apical stem of 1A+2A+3A, and the base of the wing (corresponds with darker wing membrane) and adjacent much smaller patch of black setae on fork V; pterostigma slightly coriaceous. Wing venation as in Fig. <xref ref-type="fig" rid="F2">2</xref>. Sterna III and IV without glands; sternum V with a pair of long, membranous glands; process on sternum VI slightly shorter than its segment, digitate, bearing short setae on basal third and spine-like setae on apical two-thirds; process on sternum VII very short, digitate, bare.</p><fig id="F2" position="float" orientation="portrait"><object-id xmlns:xlink="http://www.w3.org/1999/xlink" content-type="doi" xlink:type="simple">10.3897/zookeys.1263.150396.figure2</object-id><object-id xmlns:xlink="http://www.w3.org/1999/xlink" content-type="arpha" xlink:type="simple">F7C179E8-E45D-5BB7-8C65-073D404E9EAF</object-id><label>Figure 2.</label><caption><p><italic><tp:taxon-name><tp:taxon-name-part taxon-name-part-type="genus" reg="Atopsyche">Atopsyche</tp:taxon-name-part> <tp:taxon-name-part taxon-name-part-type="species" reg="cedroi">cedroi</tp:taxon-name-part></tp:taxon-name></italic> sp. nov., wing venation. <bold>A.</bold> Forewing; <bold>B.</bold> Hindwing. Abbreviations: C, costal vein; Sc, subcostal vein; R1–R5, first to fifth branches of the radial vein; R4+5, branch 4+5 of the radial vein (hindwing); M1–M4, first to fourth branches of the medial vein; M3+4, medial vein 3+4 (hindwing); Cu1a, anterior branch of first cubital vein; Cu1b, posterior branch of first cubital vein; Cu2, second cubital vein; 1A–3A, first to third anal veins; I–V, first to fifth wing forks.</p></caption><graphic xmlns:xlink="http://www.w3.org/1999/xlink" xlink:href="zookeys-1263-441_article-150396__-g002.jpg" position="float" orientation="portrait" xlink:type="simple" id="oo_1488331.jpg"><uri content-type="original_file" xlink:type="simple">https://binary.pensoft.net/fig/1488331</uri></graphic></fig><p><bold><italic>Male genitalia</italic> (Fig. <xref ref-type="fig" rid="F3">3</xref>).</bold> Segment IX, in lateral view, subtriangular, slightly longer than high (Fig. <xref ref-type="fig" rid="F3">3A</xref>). Parapod, in lateral view, shorter than inferior appendage, broader mesally, tapering towards apex, directed slightly posteroventrad, with setae on apical half and a pair of peg-like setae on mesoventral surface, apex rounded (Fig. <xref ref-type="fig" rid="F3">3A</xref>); in dorsal view, digitate, lateral margin slightly sinuous, mesal margin straight, with setae apically, apex rounded (Fig. <xref ref-type="fig" rid="F3">3B</xref>). Filipod digitate, shorter than parapods, setose, apex acute (Fig. <xref ref-type="fig" rid="F3">3A</xref>). Preanal appendage short, rounded, setose (Fig. <xref ref-type="fig" rid="F3">3A</xref>). First segment of inferior appendage, in lateral view, roughly quadrangular, ventral margin slightly sinuous, dorsal margin slightly convex apically, posteroventral corner produced into quadrate process, posterodorsal corner produced posterad, broadly notched apically, with long setae on ventral margin, short setae on lateral surface, and pair of peg-like setae subapically on mesal surface (three peg-like setae on opposite side) (Fig. <xref ref-type="fig" rid="F3">3A</xref>); in ventral view, mitten-shaped, setose, lateral margin convex, mesal margin slightly sinuous with a quadrate process medially (Fig. <xref ref-type="fig" rid="F3">3C</xref>); second segment of inferior appendage, in lateral view, digitate, with a few very short setae basally, slightly curved posteroventrad (Fig. <xref ref-type="fig" rid="F3">3A</xref>); in ventral view, digitate, slightly curved mesad, apex narrowly rounded (Fig. <xref ref-type="fig" rid="F3">3C</xref>). Proctiger, in lateral view, broadly widened apically, with truncate apical margin, covered with small setae (visible at 100×) (Fig. <xref ref-type="fig" rid="F3">3A</xref>); in dorsal view, tapering apically. Phallic apparatus simple; phallotheca broadly rounded basally, phallic apodeme indiscernible; with ventral process articulating with inferior appendages, broad, constricted mesally; ventrolateral branches of phallotheca absent; dorsal process of phallotheca absent; posterior section of the phallotheca, in lateral view, broad basally, tapering towards apex, directed posterad, apex acute, membranous apically (Fig. <xref ref-type="fig" rid="F3">3D</xref>); in dorsal view, with a notch mesally, apex directed posterad (Fig. <xref ref-type="fig" rid="F3">3E</xref>); phallic spine elongate, stout, with a slight curvature near the base (Fig. <xref ref-type="fig" rid="F3">3D</xref>); in dorsal view, with four erect setae on small, lateral bulges, apex acute (Fig. <xref ref-type="fig" rid="F3">3E</xref>).</p><fig id="F3" position="float" orientation="portrait"><object-id xmlns:xlink="http://www.w3.org/1999/xlink" content-type="doi" xlink:type="simple">10.3897/zookeys.1263.150396.figure3</object-id><object-id xmlns:xlink="http://www.w3.org/1999/xlink" content-type="arpha" xlink:type="simple">B63B0161-E791-52DE-B529-8C36EEEE8D2B</object-id><label>Figure 3.</label><caption><p><italic><tp:taxon-name><tp:taxon-name-part taxon-name-part-type="genus" reg="Atopsyche">Atopsyche</tp:taxon-name-part> <tp:taxon-name-part taxon-name-part-type="species" reg="cedroi">cedroi</tp:taxon-name-part></tp:taxon-name></italic> sp. nov., male genitalia. <bold>A.</bold> Segments IX and X, lateral; <bold>B.</bold> Right parapod and preanal appendage, dorsal; <bold>C.</bold> Inferior appendages, ventral; <bold>D.</bold> Phallic apparatus, lateral; <bold>E.</bold> Phallic apparatus, dorsal.</p></caption><graphic xmlns:xlink="http://www.w3.org/1999/xlink" xlink:href="zookeys-1263-441_article-150396__-g003.jpg" position="float" orientation="portrait" xlink:type="simple" id="oo_1488332.jpg"><uri content-type="original_file" xlink:type="simple">https://binary.pensoft.net/fig/1488332</uri></graphic></fig></tp:treatment-sec><tp:treatment-sec sec-type="distribution" id="SECID0EZMAE"><title>Distribution.</title><p>Peru: Pasco Department.</p></tp:treatment-sec><tp:treatment-sec sec-type="etymology" id="SECID0E5MAE"><title>Etymology.</title><p>This new species is named after the locality where the type was collected, Refugio El Cedro (Yanachaga-Chemillén NP, Pasco Department, Peru).</p></tp:treatment-sec><ref-list><ref id="B47"><mixed-citation xmlns:xlink="http://www.w3.org/1999/xlink" xlink:type="simple"><person-group><name name-style="western"><surname>Schmid</surname><given-names>F</given-names></name></person-group> (<year>1989</year>) Les Hydrobiosides (<tp:taxon-name><tp:taxon-name-part taxon-name-part-type="order">Trichoptera</tp:taxon-name-part></tp:taxon-name>, <tp:taxon-name><tp:taxon-name-part taxon-name-part-type="suborder">Annulipalpia</tp:taxon-name-part></tp:taxon-name>). Bulletin de l’Institut Royal des Sciences Naturelles de Belgique. Entomologie 59(Supplement): 1–154.</mixed-citation></ref></ref-list></tp:taxon-treatment>
