# Supplementary material for: ﻿The genus Atopsyche (Trichoptera, Hydrobiosidae) in Peru, with the description of seven new species
Source: Zookeys. 2025 Dec 10;1263:441–78. doi: 10.3897/zookeys.1263.150396 (PMC12712636; doi:10.3897/zookeys.1263.150396)
Supplement: XML Treatment for Atopsyche chemillen [file zookeys.1263.150396-treatment2.xml]

<!DOCTYPE tp:taxon-treatment
  PUBLIC "-//TaxonX//DTD Taxonomic Treatment Publishing DTD v0 20100105//EN" "tax-treatment-NSO.dtd">
<tp:taxon-treatment xmlns:tp="http://www.plazi.org/taxpub"><tp:treatment-meta><kwd-group><label>Taxon classification</label><kwd>
                <named-content content-type="kingdom">Animalia</named-content>
              </kwd><kwd>
                <named-content content-type="order">Trichoptera</named-content>
              </kwd><kwd>
                <named-content content-type="family">Hydrobiosidae</named-content>
              </kwd></kwd-group><mixed-citation publication-type="journal"><person-group><name><surname>Rázuri-Gonzales</surname><given-names>Ernesto</given-names></name><name><surname>Holzenthal</surname><given-names>Ralph W.</given-names></name></person-group><article-title>﻿The genus <italic><tp:taxon-name><tp:taxon-name-part taxon-name-part-type="subgenus" reg="Atopsyche">Atopsyche</tp:taxon-name-part></tp:taxon-name></italic> (<tp:taxon-name><tp:taxon-name-part taxon-name-part-type="order">Trichoptera</tp:taxon-name-part></tp:taxon-name>, <tp:taxon-name><tp:taxon-name-part taxon-name-part-type="family">Hydrobiosidae</tp:taxon-name-part></tp:taxon-name>) in Peru, with the description of seven new species</article-title><source>Zookeys</source><day>10</day><month>12</month><year>2025</year><volume>1263</volume><fpage>441</fpage><lpage>478</lpage><pub-id pub-id-type="doi">10.3897/zookeys.1263.150396</pub-id></mixed-citation></tp:treatment-meta><tp:nomenclature><label>﻿</label><tp:taxon-name><object-id xmlns:xlink="http://www.w3.org/1999/xlink" content-type="arpha" xlink:type="simple">76787BDA-787E-5434-A9A9-7C78AAAE9CB4</object-id>
              <tp:taxon-name-part taxon-name-part-type="genus" reg="Atopsyche">Atopsyche</tp:taxon-name-part>
              <tp:taxon-name-part taxon-name-part-type="species" reg="chemillen">chemillen</tp:taxon-name-part>
              <object-id xmlns:xlink="http://www.w3.org/1999/xlink" content-type="zoobank" xlink:type="simple">https://zoobank.org/DFAD726B-545F-4229-BA94-67BED254DD9E</object-id>
            </tp:taxon-name><tp:taxon-status xmlns:xlink="http://www.w3.org/1999/xlink" xlink:type="simple">sp. nov.</tp:taxon-status><xref ref-type="fig" rid="F4">Figs 4</xref><xref ref-type="fig" rid="F5">, 5</xref></tp:nomenclature><tp:treatment-sec sec-type="type material" id="SECID0E2OAE"><title>Type material.</title><p><bold><italic>Holotype</italic>.</bold> Peru • 1♂; Pasco, small creek in Yanachaga-Chemillén NP buffer zone, San Daniel sector; <named-content xmlns:xlink="http://www.w3.org/1999/xlink" content-type="dwc:verbatimCoordinates" xlink:type="simple"><named-content content-type="geo-json" specific-use="{&#34;type&#34;:&#34;Point&#34;,&#34;coordinates&#34;:[-75.473200,-10.427800]}" id="NCID0EPPAE" xlink:type="simple">10.4278°S, 75.4732°W</named-content></named-content>, 2134 m a.s.l.; 03 May 2011; C. Carranza, M. Alvarado, L. Figueroa leg.; light trap; <named-content xmlns:xlink="http://www.w3.org/1999/xlink" content-type="dwc:institutional_code" xlink:title="Museo de Historia Natural, Universidad Nacional Mayor de San Marcos" xlink:href="http://grbio.org/institution/museo-de-historia-natural-universidad-nacional-mayor-de-san-marcos" xlink:type="simple">MUSM</named-content>-ENT-320759 (<named-content xmlns:xlink="http://www.w3.org/1999/xlink" content-type="dwc:institutional_code" xlink:title="Museo de Historia Natural, Universidad Nacional Mayor de San Marcos" xlink:href="http://grbio.org/institution/museo-de-historia-natural-universidad-nacional-mayor-de-san-marcos" xlink:type="simple">MUSM</named-content>). <bold><italic>Paratypes</italic>.</bold> Peru • 3♂; same data as the holotype, but 04 May 2011 • 1♂; same data as the holotype, but 16 Jun. 2010; E. Rázuri, C. Carranza leg. (<named-content xmlns:xlink="http://www.w3.org/1999/xlink" content-type="dwc:institutional_code" xlink:title="Museo de Historia Natural, Universidad Nacional Mayor de San Marcos" xlink:href="http://grbio.org/institution/museo-de-historia-natural-universidad-nacional-mayor-de-san-marcos" xlink:type="simple">MUSM</named-content>) • 1♂; same data as the holotype, but 16 Nov. 2010; C. Carranza, J. Peralta leg. (<named-content xmlns:xlink="http://www.w3.org/1999/xlink" content-type="dwc:institutional_code" xlink:title="Museo de Historia Natural, Universidad Nacional Mayor de San Marcos" xlink:href="http://grbio.org/institution/museo-de-historia-natural-universidad-nacional-mayor-de-san-marcos" xlink:type="simple">MUSM</named-content>) • 1♂ 1♀; same data as the holotype, but 24 Aug. 2015; E. Rázuri, L. Figueroa, B. Portuguez leg. (<named-content xmlns:xlink="http://www.w3.org/1999/xlink" content-type="dwc:institutional_code" xlink:title="University of Minnesota Insect Collection" xlink:href="http://grbio.org/institution/university-minnesota-insect-collection" xlink:type="simple">UMSP</named-content>) • 2♀; same data as the holotype, but 24 Aug. 2015; E. Rázuri, L. Figueroa, B. Portuguez leg. (<named-content xmlns:xlink="http://www.w3.org/1999/xlink" content-type="dwc:institutional_code" xlink:title="Museo de Historia Natural, Universidad Nacional Mayor de San Marcos" xlink:href="http://grbio.org/institution/museo-de-historia-natural-universidad-nacional-mayor-de-san-marcos" xlink:type="simple">MUSM</named-content>).</p></tp:treatment-sec><tp:treatment-sec sec-type="diagnosis" id="SECID0EQQAE"><title>Diagnosis.</title><p><italic><tp:taxon-name><tp:taxon-name-part taxon-name-part-type="genus" reg="Atopsyche">Atopsyche</tp:taxon-name-part> <tp:taxon-name-part taxon-name-part-type="species" reg="chemillen">chemillen</tp:taxon-name-part></tp:taxon-name></italic> is most similar to members of the <italic>falina</italic> species group of <xref ref-type="bibr" rid="B45">Ross and King (1952)</xref>. This species group is characterized by the slightly produced posteroventral corner of the first segment of the inferior appendage. From all the members included therein, the new species is most similar to <italic><tp:taxon-name><tp:taxon-name-part taxon-name-part-type="genus" reg="Atopsyche">A.</tp:taxon-name-part> <tp:taxon-name-part taxon-name-part-type="species" reg="falina">falina</tp:taxon-name-part></tp:taxon-name></italic> (Navás, 1930) (Argentina), <italic><tp:taxon-name><tp:taxon-name-part taxon-name-part-type="genus" reg="Atopsyche">A.</tp:taxon-name-part> <tp:taxon-name-part taxon-name-part-type="species" reg="mayucapac">mayucapac</tp:taxon-name-part></tp:taxon-name></italic> Schmid, 1989 (Venezuela), <italic><tp:taxon-name><tp:taxon-name-part taxon-name-part-type="genus" reg="Atopsyche">A.</tp:taxon-name-part> <tp:taxon-name-part taxon-name-part-type="species" reg="neolobosa">neolobosa</tp:taxon-name-part></tp:taxon-name></italic> Flint, 1963 (Ecuador), and <italic><tp:taxon-name><tp:taxon-name-part taxon-name-part-type="genus" reg="Atopsyche">A.</tp:taxon-name-part> <tp:taxon-name-part taxon-name-part-type="species" reg="yunguensis">yunguensis</tp:taxon-name-part></tp:taxon-name></italic> Rueda Martín, 2006 (Argentina, Bolivia) based on the presence of a spine-bearing dorsal process on the phallotheca. <italic><tp:taxon-name><tp:taxon-name-part taxon-name-part-type="genus" reg="Atopsyche">Atopsyche</tp:taxon-name-part> <tp:taxon-name-part taxon-name-part-type="species" reg="chemillen">chemillen</tp:taxon-name-part></tp:taxon-name></italic> is most similar to <italic><tp:taxon-name><tp:taxon-name-part taxon-name-part-type="genus" reg="Atopsyche">A.</tp:taxon-name-part> <tp:taxon-name-part taxon-name-part-type="species" reg="mayucapac">mayucapac</tp:taxon-name-part></tp:taxon-name></italic> based on the straight inferior appendage and the shape of the phallotheca, but differs in the shape of the parapods in lateral view (the dorsal margin of this structure is biconcave in the new species but almost straight in <italic><tp:taxon-name><tp:taxon-name-part taxon-name-part-type="genus" reg="Atopsyche">A.</tp:taxon-name-part> <tp:taxon-name-part taxon-name-part-type="species" reg="mayucapac">mayucapac</tp:taxon-name-part></tp:taxon-name></italic>) and the shape of segment IX (quadrate in the new species but the dorsal margin is obliterated in <italic><tp:taxon-name><tp:taxon-name-part taxon-name-part-type="genus" reg="Atopsyche">A.</tp:taxon-name-part> <tp:taxon-name-part taxon-name-part-type="species" reg="mayucapac">mayucapac</tp:taxon-name-part></tp:taxon-name></italic>).</p></tp:treatment-sec><tp:treatment-sec sec-type="description" id="SECID0EHUAE"><title>Description.</title><p><bold>Adult.</bold> Forewing length: male (9 mm, <italic>n</italic> = 1), female (11 mm, <italic>n</italic> = 1). Body pale brown, wings brown. Forewing with scattered dark brown setae and longer straw-colored and brown setae along <tp:taxon-name><tp:taxon-name-part taxon-name-part-type="genus" reg="Atopsyche"/><tp:taxon-name-part taxon-name-part-type="species" reg="major">major</tp:taxon-name-part></tp:taxon-name> longitudinal veins and wing margin. Wing venation as in Fig. <xref ref-type="fig" rid="F4">4</xref>. Tergum IV with elongate, flattened gland, opening on posterolateral margin, lined internally with minute spines; sternum V with a pair of tiny protuberances; process on sternum VI as long as its segment, curved, bearing spine-like setae along its length (the last one is peg-like), process on sternum VII shorter than process on previous segment, digitate, bearing very fine, short setae (only visible at 200×).</p><fig id="F4" position="float" orientation="portrait"><object-id xmlns:xlink="http://www.w3.org/1999/xlink" content-type="doi" xlink:type="simple">10.3897/zookeys.1263.150396.figure4</object-id><object-id xmlns:xlink="http://www.w3.org/1999/xlink" content-type="arpha" xlink:type="simple">778A1921-29D3-5481-B22F-15BE7D96BBA7</object-id><label>Figure 4.</label><caption><p><italic><tp:taxon-name><tp:taxon-name-part taxon-name-part-type="genus" reg="Atopsyche">Atopsyche</tp:taxon-name-part> <tp:taxon-name-part taxon-name-part-type="species" reg="chemillen">chemillen</tp:taxon-name-part></tp:taxon-name></italic> sp. nov., wing venation. <bold>A.</bold> Forewing; <bold>B.</bold> Hindwing.</p></caption><graphic xmlns:xlink="http://www.w3.org/1999/xlink" xlink:href="zookeys-1263-441_article-150396__-g004.jpg" position="float" orientation="portrait" xlink:type="simple" id="oo_1488333.jpg"><uri content-type="original_file" xlink:type="simple">https://binary.pensoft.net/fig/1488333</uri></graphic></fig><p><bold><italic>Male genitalia</italic> (Fig. <xref ref-type="fig" rid="F5">5</xref>).</bold> Segment IX, in lateral view, quadrangular, slightly higher than long (Fig. <xref ref-type="fig" rid="F5">5A</xref>). Parapod, in lateral view, shorter than inferior appendage, same width along its length, with a spine-like lobe subapically on ventral margin, directed posterodorsad, with setae apically, apex concave (Fig. <xref ref-type="fig" rid="F5">5A</xref>); in dorsal view, short, lateral margin with a spine-like projection subapically, mesal margin straight, with setae apically, apex upturned, concave (Fig. <xref ref-type="fig" rid="F5">5B</xref>). Filipod digitate, longer than parapods, setose, apex slightly capitate (Fig. <xref ref-type="fig" rid="F5">5A</xref>). Preanal appendage short, rounded, setose (Fig. <xref ref-type="fig" rid="F5">5A</xref>). First segment of inferior appendage, in lateral view, long, straight, same width along its length, posteroventral corner slightly produced posterad, with setae on lateral and ventral surfaces (Fig. <xref ref-type="fig" rid="F5">5A</xref>); in ventral view, slightly C-shaped, setose, lateral margin almost straight, mesal margin slightly concave, posterior margin truncate (Fig. <xref ref-type="fig" rid="F5">5C</xref>); second segment of inferior appendage, in lateral view, subtriangular, very short, setose, dorsal and ventral margins straight, apex rounded (Fig. <xref ref-type="fig" rid="F5">5A</xref>); in ventral view, falcate, apex acute (Fig. <xref ref-type="fig" rid="F5">5C</xref>). Proctiger, in lateral view, broadly widened apically, with truncate apical margin, with a few long setae on its basal half; in dorsal view, tapering apically (Fig. <xref ref-type="fig" rid="F5">5A</xref>). Phallic apparatus complex; phallotheca broadly rounded basally, phallic apodeme indiscernible; with ventral process articulating with inferior appendages, narrow, tapering towards apex; ventrolateral branches of phallotheca absent; dorsal process of phallotheca present, divided into pair of recurved, rounded lobes, bearing short spines on apical half; posterior section of phallotheca, in lateral view, broad basally, tapering towards apex, directed posterad, apical half covered with short setae, lateral surface with a serrated ridge, apex narrowly rounded (Fig. <xref ref-type="fig" rid="F5">5D</xref>); in dorsal view, with a deep notch mesally, apex directed laterad (Fig. <xref ref-type="fig" rid="F5">5E</xref>); phallic spine elongate, stout, with a strong curvature near the base (Fig. <xref ref-type="fig" rid="F5">5D</xref>); in dorsal view, apex acute (Fig. <xref ref-type="fig" rid="F5">5E</xref>).</p><fig id="F5" position="float" orientation="portrait"><object-id xmlns:xlink="http://www.w3.org/1999/xlink" content-type="doi" xlink:type="simple">10.3897/zookeys.1263.150396.figure5</object-id><object-id xmlns:xlink="http://www.w3.org/1999/xlink" content-type="arpha" xlink:type="simple">E99EF507-F0B8-5CB5-AE2D-C59CF28C00EC</object-id><label>Figure 5.</label><caption><p><italic><tp:taxon-name><tp:taxon-name-part taxon-name-part-type="genus" reg="Atopsyche">Atopsyche</tp:taxon-name-part> <tp:taxon-name-part taxon-name-part-type="species" reg="chemillen">chemillen</tp:taxon-name-part></tp:taxon-name></italic> sp. nov., male genitalia. <bold>A.</bold> Segments IX and X, lateral; <bold>B.</bold> Right parapod and preanal appendage, dorsal; <bold>C.</bold> Inferior appendages, ventral; <bold>D.</bold> Phallic apparatus, lateral; <bold>E.</bold> Phallic apparatus, dorsal.</p></caption><graphic xmlns:xlink="http://www.w3.org/1999/xlink" xlink:href="zookeys-1263-441_article-150396__-g005.jpg" position="float" orientation="portrait" xlink:type="simple" id="oo_1488334.jpg"><uri content-type="original_file" xlink:type="simple">https://binary.pensoft.net/fig/1488334</uri></graphic></fig></tp:treatment-sec><tp:treatment-sec sec-type="distribution" id="SECID0EBZAE"><title>Distribution.</title><p>Peru: Pasco Department.</p></tp:treatment-sec><tp:treatment-sec sec-type="etymology" id="SECID0EGZAE"><title>Etymology.</title><p><italic><tp:taxon-name><tp:taxon-name-part taxon-name-part-type="genus" reg="Atopsyche">Atopsyche</tp:taxon-name-part> <tp:taxon-name-part taxon-name-part-type="species" reg="chemillen">chemillen</tp:taxon-name-part></tp:taxon-name></italic> is named after the Yanachaga-Chemillén National Park, where the type locality is situated. <italic>Chemillen</italic> means black or burned in Yanesha, referring to the dark appearance of these mountains during sunsets on sunny days.</p></tp:treatment-sec><ref-list><ref id="B45"><mixed-citation xmlns:xlink="http://www.w3.org/1999/xlink" xlink:type="simple"><person-group><name name-style="western"><surname>Ross</surname><given-names>HH</given-names></name><name name-style="western"><surname>King</surname><given-names>EW</given-names></name></person-group> (<year>1952</year>) <article-title>Biogeographic and taxonomic studies in <italic><tp:taxon-name><tp:taxon-name-part taxon-name-part-type="subgenus">Atopsyche</tp:taxon-name-part></tp:taxon-name></italic> (<tp:taxon-name><tp:taxon-name-part taxon-name-part-type="order">Trichoptera</tp:taxon-name-part></tp:taxon-name>, <tp:taxon-name><tp:taxon-name-part taxon-name-part-type="family">Rhyacophilidae</tp:taxon-name-part></tp:taxon-name>).</article-title><source>Annals of the Entomological Society of America</source><volume>45</volume>(<issue>2</issue>): <fpage>177</fpage>–<lpage>204</lpage>. <ext-link xlink:href="10.1093/aesa/45.2.177" ext-link-type="doi" xlink:type="simple">https://doi.org/10.1093/aesa/45.2.177</ext-link></mixed-citation></ref></ref-list></tp:taxon-treatment>
