# Supplementary material for: ﻿The genus Atopsyche (Trichoptera, Hydrobiosidae) in Peru, with the description of seven new species
Source: Zookeys. 2025 Dec 10;1263:441–78. doi: 10.3897/zookeys.1263.150396 (PMC12712636; doi:10.3897/zookeys.1263.150396)
Supplement: XML Treatment for Atopsyche corcuerai [file zookeys.1263.150396-treatment3.xml]

<!DOCTYPE tp:taxon-treatment
  PUBLIC "-//TaxonX//DTD Taxonomic Treatment Publishing DTD v0 20100105//EN" "tax-treatment-NSO.dtd">
<tp:taxon-treatment xmlns:tp="http://www.plazi.org/taxpub"><tp:treatment-meta><kwd-group><label>Taxon classification</label><kwd>
                <named-content content-type="kingdom">Animalia</named-content>
              </kwd><kwd>
                <named-content content-type="order">Trichoptera</named-content>
              </kwd><kwd>
                <named-content content-type="family">Hydrobiosidae</named-content>
              </kwd></kwd-group><mixed-citation publication-type="journal"><person-group><name><surname>Rázuri-Gonzales</surname><given-names>Ernesto</given-names></name><name><surname>Holzenthal</surname><given-names>Ralph W.</given-names></name></person-group><article-title>﻿The genus <italic><tp:taxon-name><tp:taxon-name-part taxon-name-part-type="subgenus" reg="Atopsyche">Atopsyche</tp:taxon-name-part></tp:taxon-name></italic> (<tp:taxon-name><tp:taxon-name-part taxon-name-part-type="order">Trichoptera</tp:taxon-name-part></tp:taxon-name>, <tp:taxon-name><tp:taxon-name-part taxon-name-part-type="family">Hydrobiosidae</tp:taxon-name-part></tp:taxon-name>) in Peru, with the description of seven new species</article-title><source>Zookeys</source><day>10</day><month>12</month><year>2025</year><volume>1263</volume><fpage>441</fpage><lpage>478</lpage><pub-id pub-id-type="doi">10.3897/zookeys.1263.150396</pub-id></mixed-citation></tp:treatment-meta><tp:nomenclature><label>﻿</label><tp:taxon-name><object-id xmlns:xlink="http://www.w3.org/1999/xlink" content-type="arpha" xlink:type="simple">F5F70BF4-D001-5CDD-8CF8-1F7B000625A8</object-id>
              <tp:taxon-name-part taxon-name-part-type="genus" reg="Atopsyche">Atopsyche</tp:taxon-name-part>
              <tp:taxon-name-part taxon-name-part-type="species" reg="corcuerai">corcuerai</tp:taxon-name-part>
              <object-id xmlns:xlink="http://www.w3.org/1999/xlink" content-type="zoobank" xlink:type="simple">https://zoobank.org/B0582326-A7FE-4727-86BE-5F0FE03B9A04</object-id>
            </tp:taxon-name><tp:taxon-status xmlns:xlink="http://www.w3.org/1999/xlink" xlink:type="simple">sp. nov.</tp:taxon-status><xref ref-type="fig" rid="F6">Figs 6</xref><xref ref-type="fig" rid="F7">, 7</xref></tp:nomenclature><tp:treatment-sec sec-type="type material" id="SECID0EV2AE"><title>Type material.</title><p><bold><italic>Holotype</italic>.</bold> Peru • 1♂; Cajamarca; ACP Bosque Cachil; <named-content xmlns:xlink="http://www.w3.org/1999/xlink" content-type="dwc:verbatimCoordinates" xlink:type="simple"><named-content content-type="geo-json" specific-use="{&#34;type&#34;:&#34;Point&#34;,&#34;coordinates&#34;:[-78.780900,-7.396890]}" id="NCID0ED3AE" xlink:type="simple">7.39689°S, 78.7809°W</named-content></named-content>, 2522 m a.s.l.; 21–22 Apr. 2015; J. Peralta, P. Sánchez, M. Rodríguez, E. Sánchez, D. Silva, J. Grados leg.; light trap; <named-content xmlns:xlink="http://www.w3.org/1999/xlink" content-type="dwc:institutional_code" xlink:title="Museo de Historia Natural, Universidad Nacional Mayor de San Marcos" xlink:href="http://grbio.org/institution/museo-de-historia-natural-universidad-nacional-mayor-de-san-marcos" xlink:type="simple">MUSM</named-content>-ENT-320967 (<named-content xmlns:xlink="http://www.w3.org/1999/xlink" content-type="dwc:institutional_code" xlink:title="Museo de Historia Natural, Universidad Nacional Mayor de San Marcos" xlink:href="http://grbio.org/institution/museo-de-historia-natural-universidad-nacional-mayor-de-san-marcos" xlink:type="simple">MUSM</named-content>). <bold><italic>Paratypes</italic>.</bold> Peru • 9♂ 1♀; same data as the holotype (<named-content xmlns:xlink="http://www.w3.org/1999/xlink" content-type="dwc:institutional_code" xlink:title="Museo de Historia Natural, Universidad Nacional Mayor de San Marcos" xlink:href="http://grbio.org/institution/museo-de-historia-natural-universidad-nacional-mayor-de-san-marcos" xlink:type="simple">MUSM</named-content>) • 2♂; same data as the holotype (<named-content xmlns:xlink="http://www.w3.org/1999/xlink" content-type="dwc:institutional_code" xlink:title="University of Minnesota Insect Collection" xlink:href="http://grbio.org/institution/university-minnesota-insect-collection" xlink:type="simple">UMSP</named-content>) • 2♂; same data as the holotype (NMNH) • 2♂; same data as the holotype (<named-content xmlns:xlink="http://www.w3.org/1999/xlink" content-type="dwc:institutional_code" xlink:title="Senckenberg Research Institute and Natural History Museum Frankfurt" xlink:href="http://grbio.org/institution/forschungsinstitut-und-natur-museum-senckenberg" xlink:type="simple">SMF</named-content>).</p></tp:treatment-sec><tp:treatment-sec sec-type="diagnosis" id="SECID0EA4AE"><title>Diagnosis.</title><p>This new species closely resembles <italic><tp:taxon-name><tp:taxon-name-part taxon-name-part-type="genus" reg="Atopsyche">Atopsyche</tp:taxon-name-part> <tp:taxon-name-part taxon-name-part-type="species" reg="cajas">cajas</tp:taxon-name-part></tp:taxon-name></italic> Harper &amp; Turcotte, 1985 (Ecuador), particularly in the position of the second segment of the inferior appendage, which is inserted on the mesal surface of the first segment. However, the two species can easily be separated based on differences in the shape of the parapod, inferior appendage, and phallic apparatus. In the new species, the parapod is narrow and tapering in lateral view, while in <italic><tp:taxon-name><tp:taxon-name-part taxon-name-part-type="genus" reg="Atopsyche">A.</tp:taxon-name-part> <tp:taxon-name-part taxon-name-part-type="species" reg="cajas">cajas</tp:taxon-name-part></tp:taxon-name></italic>, the parapod is broader and roughly uniform in width. In dorsal view, the parapod of the <italic><tp:taxon-name><tp:taxon-name-part taxon-name-part-type="genus" reg="Atopsyche">A.</tp:taxon-name-part> <tp:taxon-name-part taxon-name-part-type="species" reg="corcuerai">corcuerai</tp:taxon-name-part></tp:taxon-name></italic> is narrow and truncate apically, whereas in <italic><tp:taxon-name><tp:taxon-name-part taxon-name-part-type="genus" reg="Atopsyche">A.</tp:taxon-name-part> <tp:taxon-name-part taxon-name-part-type="species" reg="cajas">cajas</tp:taxon-name-part></tp:taxon-name></italic>, it is wider mesally and rounded apically. The apex of the first segment of the inferior appendages in <italic><tp:taxon-name><tp:taxon-name-part taxon-name-part-type="genus" reg="Atopsyche">A.</tp:taxon-name-part> <tp:taxon-name-part taxon-name-part-type="species" reg="corcuerai">corcuerai</tp:taxon-name-part></tp:taxon-name></italic> is falcate, while in <italic><tp:taxon-name><tp:taxon-name-part taxon-name-part-type="genus" reg="Atopsyche">A.</tp:taxon-name-part> <tp:taxon-name-part taxon-name-part-type="species" reg="cajas">cajas</tp:taxon-name-part></tp:taxon-name></italic>, it is broadly rounded. In ventral view, the second segment of the inferior appendages in <italic><tp:taxon-name><tp:taxon-name-part taxon-name-part-type="genus" reg="Atopsyche">A.</tp:taxon-name-part> <tp:taxon-name-part taxon-name-part-type="species" reg="corcuerai">corcuerai</tp:taxon-name-part></tp:taxon-name></italic> is roughly one-third the length of the first segment, while in <italic><tp:taxon-name><tp:taxon-name-part taxon-name-part-type="genus" reg="Atopsyche">A.</tp:taxon-name-part> <tp:taxon-name-part taxon-name-part-type="species" reg="cajas">cajas</tp:taxon-name-part></tp:taxon-name></italic>, it is about half the length of the first segment. Additionally, the mesal surface of the first segment of the inferior appendage is produced in <italic><tp:taxon-name><tp:taxon-name-part taxon-name-part-type="genus" reg="Atopsyche">A.</tp:taxon-name-part> <tp:taxon-name-part taxon-name-part-type="species" reg="corcuerai">corcuerai</tp:taxon-name-part></tp:taxon-name></italic>, whereas it is rounded in <italic><tp:taxon-name><tp:taxon-name-part taxon-name-part-type="genus" reg="Atopsyche">A.</tp:taxon-name-part> <tp:taxon-name-part taxon-name-part-type="species" reg="cajas">cajas</tp:taxon-name-part></tp:taxon-name></italic>. Finally, the posterior processes of the phallotheca in the new species are longer and narrower than those in <italic><tp:taxon-name><tp:taxon-name-part taxon-name-part-type="genus" reg="Atopsyche">A.</tp:taxon-name-part> <tp:taxon-name-part taxon-name-part-type="species" reg="cajas">cajas</tp:taxon-name-part></tp:taxon-name></italic>, and the phallic spine is straight in the new species, but slightly curved in <italic><tp:taxon-name><tp:taxon-name-part taxon-name-part-type="genus" reg="Atopsyche">A.</tp:taxon-name-part> <tp:taxon-name-part taxon-name-part-type="species" reg="cajas">cajas</tp:taxon-name-part></tp:taxon-name></italic>.</p></tp:treatment-sec><tp:treatment-sec sec-type="description" id="SECID0ELBAG"><title>Description.</title><p><bold>Adult.</bold> Forewing length: male (9 mm, <italic>n</italic> = 16), female (10 mm, <italic>n</italic> = 1). Body brown (in ethanol), wings pale brown (in ethanol). Wing venation as in Fig. <xref ref-type="fig" rid="F6">6</xref>. Sternum III–IV without glands; sternum V with a pair of long, membranous glands; process on sternum VI slightly longer than its segment, slightly curved, bearing fine setae on its basal half and spine-like setae on its apical half, process on sternum VII very short, subtriangular, bearing very fine setae.</p><fig id="F6" position="float" orientation="portrait"><object-id xmlns:xlink="http://www.w3.org/1999/xlink" content-type="doi" xlink:type="simple">10.3897/zookeys.1263.150396.figure6</object-id><object-id xmlns:xlink="http://www.w3.org/1999/xlink" content-type="arpha" xlink:type="simple">D3BE37C8-76EB-5426-8372-88E6BE0F6067</object-id><label>Figure 6.</label><caption><p><italic><tp:taxon-name><tp:taxon-name-part taxon-name-part-type="genus" reg="Atopsyche">Atopsyche</tp:taxon-name-part> <tp:taxon-name-part taxon-name-part-type="species" reg="corcuerai">corcuerai</tp:taxon-name-part></tp:taxon-name></italic> sp. nov., wing venation. <bold>A.</bold> Forewing; <bold>B.</bold> Hindwing.</p></caption><graphic xmlns:xlink="http://www.w3.org/1999/xlink" xlink:href="zookeys-1263-441_article-150396__-g006.jpg" position="float" orientation="portrait" xlink:type="simple" id="oo_1488335.jpg"><uri content-type="original_file" xlink:type="simple">https://binary.pensoft.net/fig/1488335</uri></graphic></fig><p><bold><italic>Male genitalia</italic> (Fig. <xref ref-type="fig" rid="F7">7</xref>).</bold> Segment IX, in lateral view, pentagonal, shorter than high, with setae on posterolateral and posteroventral surface (Fig. <xref ref-type="fig" rid="F7">7A</xref>). Parapod, in lateral view, elongate, sausage-shaped, broad mesally, tapering towards apex, directed slightly ventrad, dorsal and mesal surface with a few setae subapically, apex narrowly rounded (Fig. <xref ref-type="fig" rid="F7">7A</xref>); in dorsal view, elongate, lateral margin slightly sinuous, mesal margin almost straight, setae on dorsal surface on apical half, apex truncate (Fig. <xref ref-type="fig" rid="F7">7B</xref>). Filipod digitate, as long as parapods, setose, apex rounded (Fig. <xref ref-type="fig" rid="F7">7A</xref>). Preanal appendage short, rounded, setose (Fig. <xref ref-type="fig" rid="F7">7A</xref>). First segment of inferior appendage, in lateral view, oval, ventral margin convex, dorsal margin slightly convex subapically, posterior margin produced into short, subacute process, with setae along on ventral margin and dorsal surface subapically (Fig. <xref ref-type="fig" rid="F7">7A</xref>); in ventral view, reniform, setose, lateral margin convex, mesal margin concave and slightly membranous with a mesal projection directed posteromesad (this projection is pointed on the right side and presents a slight cleft on the left side) (Fig. <xref ref-type="fig" rid="F7">7C</xref>); second segment of inferior appendage, in lateral view, less than half the length of the first segment, ovate, dorsal and ventral margins slightly constricted mesally, apex subacute (Fig. <xref ref-type="fig" rid="F7">7A</xref>); in ventral view, subtriangular, posterior margin slightly projected posterad, apex narrowly rounded (Fig. <xref ref-type="fig" rid="F7">7C</xref>). Proctiger, in lateral view, narrow basally, wider apically, with a short carina laterodorsally on basal half, covered with minute setae, apex slightly rounded (Fig. <xref ref-type="fig" rid="F7">7A</xref>); in dorsal view, tapering apically, with a slight mesal notch. Phallic apparatus complex; phallotheca broadly rounded basally, phallic apodeme indiscernible; with ventral process articulating with inferior appendages, broad, slightly broader basally; ventrolateral branches of phallotheca present, roughly digitate, approximately 0.66 times as long as posterior half of phallotheca, blunt apically; dorsal process of phallotheca absent; posterior section of phallotheca, in lateral view, broad basally, tapering towards apex, directed posterad, apex narrowly rounded (Fig. <xref ref-type="fig" rid="F7">7D</xref>); in dorsal view, with a deep notch mesally (Fig. <xref ref-type="fig" rid="F7">7E</xref>); phallic spine elongate, stout, spine-like structure, without basal curvature, straight (Fig. <xref ref-type="fig" rid="F7">7D</xref>); in dorsal view, slightly pointed apically (Fig. <xref ref-type="fig" rid="F7">7E</xref>).</p><fig id="F7" position="float" orientation="portrait"><object-id xmlns:xlink="http://www.w3.org/1999/xlink" content-type="doi" xlink:type="simple">10.3897/zookeys.1263.150396.figure7</object-id><object-id xmlns:xlink="http://www.w3.org/1999/xlink" content-type="arpha" xlink:type="simple">57059874-8E8B-569F-9BF7-D0B6FA10CB6D</object-id><label>Figure 7.</label><caption><p><italic><tp:taxon-name><tp:taxon-name-part taxon-name-part-type="genus" reg="Atopsyche">Atopsyche</tp:taxon-name-part> <tp:taxon-name-part taxon-name-part-type="species" reg="corcuerai">corcuerai</tp:taxon-name-part></tp:taxon-name></italic> sp. nov., male genitalia. <bold>A.</bold> Segments IX and X, lateral; <bold>B.</bold> Right parapod and preanal appendage, dorsal; <bold>C.</bold> Inferior appendages, ventral; <bold>D.</bold> Phallic apparatus, lateral; <bold>E.</bold> Phallic apparatus, dorsal.</p></caption><graphic xmlns:xlink="http://www.w3.org/1999/xlink" xlink:href="zookeys-1263-441_article-150396__-g007.jpg" position="float" orientation="portrait" xlink:type="simple" id="oo_1488336.jpg"><uri content-type="original_file" xlink:type="simple">https://binary.pensoft.net/fig/1488336</uri></graphic></fig></tp:treatment-sec><tp:treatment-sec sec-type="distribution" id="SECID0E3FAG"><title>Distribution.</title><p>Peru: Cajamarca Department.</p></tp:treatment-sec><tp:treatment-sec sec-type="etymology" id="SECID0EBGAG"><title>Etymology.</title><p>This new species is named in honor of the Peruvian poet Marco Antonio Corcuera Díaz, who heralded the protection of Bosques de Cachil, where the type series was collected.</p></tp:treatment-sec></tp:taxon-treatment>
