# Supplementary material for: ﻿The genus Atopsyche (Trichoptera, Hydrobiosidae) in Peru, with the description of seven new species
Source: Zookeys. 2025 Dec 10;1263:441–78. doi: 10.3897/zookeys.1263.150396 (PMC12712636; doi:10.3897/zookeys.1263.150396)
Supplement: XML Treatment for Atopsyche (Dolochorema) huascarani [file zookeys.1263.150396-treatment4.xml]

<!DOCTYPE tp:taxon-treatment
  PUBLIC "-//TaxonX//DTD Taxonomic Treatment Publishing DTD v0 20100105//EN" "tax-treatment-NSO.dtd">
<tp:taxon-treatment xmlns:tp="http://www.plazi.org/taxpub"><tp:treatment-meta><kwd-group><label>Taxon classification</label><kwd>
                <named-content content-type="kingdom">Animalia</named-content>
              </kwd><kwd>
                <named-content content-type="order">Trichoptera</named-content>
              </kwd><kwd>
                <named-content content-type="family">Hydrobiosidae</named-content>
              </kwd></kwd-group><mixed-citation publication-type="journal"><person-group><name><surname>Rázuri-Gonzales</surname><given-names>Ernesto</given-names></name><name><surname>Holzenthal</surname><given-names>Ralph W.</given-names></name></person-group><article-title>﻿The genus <italic><tp:taxon-name><tp:taxon-name-part taxon-name-part-type="subgenus" reg="Atopsyche">Atopsyche</tp:taxon-name-part></tp:taxon-name></italic> (<tp:taxon-name><tp:taxon-name-part taxon-name-part-type="order">Trichoptera</tp:taxon-name-part></tp:taxon-name>, <tp:taxon-name><tp:taxon-name-part taxon-name-part-type="family">Hydrobiosidae</tp:taxon-name-part></tp:taxon-name>) in Peru, with the description of seven new species</article-title><source>Zookeys</source><day>10</day><month>12</month><year>2025</year><volume>1263</volume><fpage>441</fpage><lpage>478</lpage><pub-id pub-id-type="doi">10.3897/zookeys.1263.150396</pub-id></mixed-citation></tp:treatment-meta><tp:nomenclature><label>﻿</label><tp:taxon-name><object-id xmlns:xlink="http://www.w3.org/1999/xlink" content-type="arpha" xlink:type="simple">6E4E3262-C786-5B35-AE57-A51959387962</object-id>
              <tp:taxon-name-part taxon-name-part-type="genus" reg="Atopsyche">Atopsyche</tp:taxon-name-part> (<tp:taxon-name-part taxon-name-part-type="subgenus" reg="Dolochorema">Dolochorema</tp:taxon-name-part>) <tp:taxon-name-part taxon-name-part-type="species" reg="huascarani">huascarani</tp:taxon-name-part><object-id xmlns:xlink="http://www.w3.org/1999/xlink" content-type="zoobank" xlink:type="simple">https://zoobank.org/EC19490D-9951-4239-93A0-AD542E4FA91E</object-id></tp:taxon-name><tp:taxon-status xmlns:xlink="http://www.w3.org/1999/xlink" xlink:type="simple">sp. nov.</tp:taxon-status><xref ref-type="fig" rid="F8">Figs 8</xref><xref ref-type="fig" rid="F9">, 9</xref></tp:nomenclature><tp:treatment-sec sec-type="type material" id="SECID0EZHAG"><title>Type material.</title><p><bold><italic>Holotype</italic>.</bold> Peru • 1♂; Ancash, Huascarán NP, Puesto de control Llaca, Laguna Llaca; <named-content xmlns:xlink="http://www.w3.org/1999/xlink" content-type="dwc:verbatimCoordinates" xlink:type="simple"><named-content content-type="geo-json" specific-use="{&#34;type&#34;:&#34;Point&#34;,&#34;coordinates&#34;:[-77.448100,-9.437500]}" id="NCID0EHIAG" xlink:type="simple">9.4375°S, 77.4481°W</named-content></named-content>, 4421 m a.s.l.; 09 May 2016; P. Ancajima and R. Pradel leg.; light trap; <named-content xmlns:xlink="http://www.w3.org/1999/xlink" content-type="dwc:institutional_code" xlink:title="Museo de Historia Natural, Universidad Nacional Mayor de San Marcos" xlink:href="http://grbio.org/institution/museo-de-historia-natural-universidad-nacional-mayor-de-san-marcos" xlink:type="simple">MUSM</named-content>-ENT-320969 (<named-content xmlns:xlink="http://www.w3.org/1999/xlink" content-type="dwc:institutional_code" xlink:title="Museo de Historia Natural, Universidad Nacional Mayor de San Marcos" xlink:href="http://grbio.org/institution/museo-de-historia-natural-universidad-nacional-mayor-de-san-marcos" xlink:type="simple">MUSM</named-content>). <bold><italic>Paratypes</italic>.</bold> Peru • 1♂; same data as the holotype (<named-content xmlns:xlink="http://www.w3.org/1999/xlink" content-type="dwc:institutional_code" xlink:title="University of Minnesota Insect Collection" xlink:href="http://grbio.org/institution/university-minnesota-insect-collection" xlink:type="simple">UMSP</named-content>) • 1♀; same data as the holotype (<named-content xmlns:xlink="http://www.w3.org/1999/xlink" content-type="dwc:institutional_code" xlink:title="Museo de Historia Natural, Universidad Nacional Mayor de San Marcos" xlink:href="http://grbio.org/institution/museo-de-historia-natural-universidad-nacional-mayor-de-san-marcos" xlink:type="simple">MUSM</named-content>).</p></tp:treatment-sec><tp:treatment-sec sec-type="diagnosis" id="SECID0EAJAG"><title>Diagnosis.</title><p><italic><tp:taxon-name><tp:taxon-name-part taxon-name-part-type="genus" reg="Atopsyche">Atopsyche</tp:taxon-name-part> <tp:taxon-name-part taxon-name-part-type="species" reg="yanachaga">yanachaga</tp:taxon-name-part></tp:taxon-name></italic> belongs to a group of species traditionally included in the subgenus <tp:taxon-name><tp:taxon-name-part taxon-name-part-type="genus" reg="Atopsyche"/><tp:taxon-name-part taxon-name-part-type="subgenus" reg="Dolochorema">Dolochorema</tp:taxon-name-part></tp:taxon-name>. These species are characterized by the insertion of the second segment of the inferior appendage, which is positioned on the mesal surface of the first segment and is largely hidden in lateral view. Among these species, <italic><tp:taxon-name><tp:taxon-name-part taxon-name-part-type="genus" reg="Atopsyche">A.</tp:taxon-name-part> <tp:taxon-name-part taxon-name-part-type="species" reg="yanachaga">yanachaga</tp:taxon-name-part></tp:taxon-name></italic> is most similar to <italic><tp:taxon-name><tp:taxon-name-part taxon-name-part-type="genus" reg="Atopsyche">A.</tp:taxon-name-part> <tp:taxon-name-part taxon-name-part-type="species" reg="irregularis">irregularis</tp:taxon-name-part></tp:taxon-name></italic> (Banks, 1913) (Peru) and <italic><tp:taxon-name><tp:taxon-name-part taxon-name-part-type="genus" reg="Atopsyche">A.</tp:taxon-name-part> <tp:taxon-name-part taxon-name-part-type="species" reg="bispinosa">bispinosa</tp:taxon-name-part></tp:taxon-name></italic> Schmid, 1989 (Bolivia) based on the shape of the parapods in lateral and dorsal view and the inferior appendages in ventral view. All three species have an elongate, narrow parapod, but both <italic><tp:taxon-name><tp:taxon-name-part taxon-name-part-type="genus" reg="Atopsyche">A.</tp:taxon-name-part> <tp:taxon-name-part taxon-name-part-type="species" reg="yanachaga">yanachaga</tp:taxon-name-part></tp:taxon-name></italic> and <italic><tp:taxon-name><tp:taxon-name-part taxon-name-part-type="genus" reg="Atopsyche">A.</tp:taxon-name-part> <tp:taxon-name-part taxon-name-part-type="species" reg="irregularis">irregularis</tp:taxon-name-part></tp:taxon-name></italic> possess a strongly bent parapod at the base. In contrast, in dorsal view, <italic><tp:taxon-name><tp:taxon-name-part taxon-name-part-type="genus" reg="Atopsyche">A.</tp:taxon-name-part> <tp:taxon-name-part taxon-name-part-type="species" reg="yanachaga">yanachaga</tp:taxon-name-part></tp:taxon-name></italic> has an inflated, rounded parapod apically, while <italic><tp:taxon-name><tp:taxon-name-part taxon-name-part-type="genus" reg="Atopsyche">A.</tp:taxon-name-part> <tp:taxon-name-part taxon-name-part-type="species" reg="irregularis">irregularis</tp:taxon-name-part></tp:taxon-name></italic> has a straight, narrow one. The first segment of the inferior appendages in these species is mitten-shaped in ventral view, but they can be distinguished by the shape of the second segment. In <italic><tp:taxon-name><tp:taxon-name-part taxon-name-part-type="genus" reg="Atopsyche">A.</tp:taxon-name-part> <tp:taxon-name-part taxon-name-part-type="species" reg="yanachaga">yanachaga</tp:taxon-name-part></tp:taxon-name></italic>, this segment extends beyond the posterior margin of the first segment, while in the other two species, they are small. Notably, <italic><tp:taxon-name><tp:taxon-name-part taxon-name-part-type="genus" reg="Atopsyche">A.</tp:taxon-name-part> <tp:taxon-name-part taxon-name-part-type="species" reg="yanachaga">yanachaga</tp:taxon-name-part></tp:taxon-name></italic> is the only species in this group that lacks the ventrolateral branch of the phallic apparatus.</p></tp:treatment-sec><tp:treatment-sec sec-type="description" id="SECID0E4MAG"><title>Description.</title><p><bold>Adult.</bold> Forewing length: male (12.5 mm, <italic>n</italic> = 2), female (13.5 mm, <italic>n</italic> = 1). Body brown (in alcohol), wings pale brown (in alcohol). Wing venation as in Fig. <xref ref-type="fig" rid="F8">8</xref>. Sterna III and IV without glands; sternum V with a pair of long, membranous glands; processes on sterna VI and VII short, triangular in ventral view, setose.</p><fig id="F8" position="float" orientation="portrait"><object-id xmlns:xlink="http://www.w3.org/1999/xlink" content-type="doi" xlink:type="simple">10.3897/zookeys.1263.150396.figure8</object-id><object-id xmlns:xlink="http://www.w3.org/1999/xlink" content-type="arpha" xlink:type="simple">E95AADA0-8026-59DD-89BD-26C57883E8B5</object-id><label>Figure 8.</label><caption><p><italic><tp:taxon-name><tp:taxon-name-part taxon-name-part-type="genus" reg="Atopsyche">Atopsyche</tp:taxon-name-part> <tp:taxon-name-part taxon-name-part-type="species" reg="huascarani">huascarani</tp:taxon-name-part></tp:taxon-name></italic> sp. nov., wing venation. <bold>A.</bold> Forewing; <bold>B.</bold> Hindwing.</p></caption><graphic xmlns:xlink="http://www.w3.org/1999/xlink" xlink:href="zookeys-1263-441_article-150396__-g008.jpg" position="float" orientation="portrait" xlink:type="simple" id="oo_1488337.jpg"><uri content-type="original_file" xlink:type="simple">https://binary.pensoft.net/fig/1488337</uri></graphic></fig><p><bold><italic>Male genitalia</italic> (Fig. <xref ref-type="fig" rid="F9">9</xref>).</bold> Segment IX, in lateral view, pentagonal, slightly higher than long, with setae on ventral and posterolateral surface (Fig. <xref ref-type="fig" rid="F9">9A</xref>). Parapod, in lateral view, elongate, narrow, broader and strongly bent basally, apex rounded, dorsal margin and lateral surface with a few setae mesally (Fig. <xref ref-type="fig" rid="F9">9A</xref>); in dorsal view, elongate, lateral margin sinuous, mesal margin convex mesally, setae on dorsal surface at mid-length, apex inflated and rounded (Fig. <xref ref-type="fig" rid="F9">9B</xref>). Filipod digitate, as long as parapods, setose, apex rounded (Fig. <xref ref-type="fig" rid="F9">9A</xref>). Preanal appendage short, rounded, setose (Fig. <xref ref-type="fig" rid="F9">9A</xref>). First segment of inferior appendage, in lateral view, rectangular, ventral margin straight, slightly expanded basally and apically (less produced in the paratype), dorsal margin convex at mid-length, produced mesad into a rugose, triangular projection, bearing single spine-like setae apically (less slender in one of the sides of the paratype), with setae along margins and lateral surface (Fig. <xref ref-type="fig" rid="F9">9A</xref>); in ventral view, mitten-shape, setose, lateral margin convex, mesal margin concave (Fig. <xref ref-type="fig" rid="F9">9C</xref>); second segment of inferior appendage, in lateral view, elongate, bilobed, dorsal lobe subacute and directed dorsad, ventral lobe triangular, inserted on the mesal surface of the first segment of the inferior appendage (Fig. <xref ref-type="fig" rid="F9">9A</xref>); in ventral view, roughly quadrangular, apicolateral corner produced into a rounded lobe, apex truncate (Fig. <xref ref-type="fig" rid="F9">9C</xref>). Proctiger, in lateral view, narrow basally, slightly wider apically, with a short carina basolaterally, ventral margin membranous, densely covered with very fine setae, apex truncate (Fig. <xref ref-type="fig" rid="F9">9A</xref>). Phallic apparatus simple; phallotheca broadly rounded basally, phallic apodeme indiscernible; with narrow ventral process articulating with inferior appendages, slightly broader at mid-length; ventrolateral branches of phallotheca absent; dorsal process of phallotheca absent; posterior section of phallotheca, in ventral view, broad basally, tapering towards apex, directed posterad, apex subacute (Fig. <xref ref-type="fig" rid="F9">9D</xref>); in dorsal view, with a shallow notch mesally (Fig. <xref ref-type="fig" rid="F9">9E</xref>); phallic spine, stout, spine-like structure, with a strong convex curvature near base, then slightly sinuous (Fig. <xref ref-type="fig" rid="F9">9D</xref>); in dorsal view, apex acute (Fig. <xref ref-type="fig" rid="F9">9E</xref>).</p><fig id="F9" position="float" orientation="portrait"><object-id xmlns:xlink="http://www.w3.org/1999/xlink" content-type="doi" xlink:type="simple">10.3897/zookeys.1263.150396.figure9</object-id><object-id xmlns:xlink="http://www.w3.org/1999/xlink" content-type="arpha" xlink:type="simple">7D0B1CA3-E4E1-55FF-9F45-AA55BFA070FA</object-id><label>Figure 9.</label><caption><p><italic><tp:taxon-name><tp:taxon-name-part taxon-name-part-type="genus" reg="Atopsyche">Atopsyche</tp:taxon-name-part> <tp:taxon-name-part taxon-name-part-type="species" reg="huascarani">huascarani</tp:taxon-name-part></tp:taxon-name></italic> sp. nov., male genitalia. <bold>A.</bold> Segments IX and X, lateral; <bold>B.</bold> Right parapod and preanal appendage, dorsal; <bold>C.</bold> Inferior appendages, ventral (inset: left and right spine-bearing processes on mesodorsal surface); <bold>D.</bold> Phallic apparatus, lateral; <bold>E.</bold> Phallic apparatus, dorsal.</p></caption><graphic xmlns:xlink="http://www.w3.org/1999/xlink" xlink:href="zookeys-1263-441_article-150396__-g009.jpg" position="float" orientation="portrait" xlink:type="simple" id="oo_1488338.jpg"><uri content-type="original_file" xlink:type="simple">https://binary.pensoft.net/fig/1488338</uri></graphic></fig></tp:treatment-sec><tp:treatment-sec sec-type="distribution" id="SECID0EORAG"><title>Distribution.</title><p>Peru: Ancash Department.</p></tp:treatment-sec><tp:treatment-sec sec-type="etymology" id="SECID0ETRAG"><title>Etymology.</title><p>The specific epithet refers to the Huascarán National Park, from where the type specimen was collected.</p></tp:treatment-sec></tp:taxon-treatment>
