# Supplementary material for: ﻿The genus Atopsyche (Trichoptera, Hydrobiosidae) in Peru, with the description of seven new species
Source: Zookeys. 2025 Dec 10;1263:441–78. doi: 10.3897/zookeys.1263.150396 (PMC12712636; doi:10.3897/zookeys.1263.150396)
Supplement: XML Treatment for Atopsyche refulioae [file zookeys.1263.150396-treatment5.xml]

<!DOCTYPE tp:taxon-treatment
  PUBLIC "-//TaxonX//DTD Taxonomic Treatment Publishing DTD v0 20100105//EN" "tax-treatment-NSO.dtd">
<tp:taxon-treatment xmlns:tp="http://www.plazi.org/taxpub"><tp:treatment-meta><kwd-group><label>Taxon classification</label><kwd>
                <named-content content-type="kingdom">Animalia</named-content>
              </kwd><kwd>
                <named-content content-type="order">Trichoptera</named-content>
              </kwd><kwd>
                <named-content content-type="family">Hydrobiosidae</named-content>
              </kwd></kwd-group><mixed-citation publication-type="journal"><person-group><name><surname>Rázuri-Gonzales</surname><given-names>Ernesto</given-names></name><name><surname>Holzenthal</surname><given-names>Ralph W.</given-names></name></person-group><article-title>﻿The genus <italic><tp:taxon-name><tp:taxon-name-part taxon-name-part-type="subgenus" reg="Atopsyche">Atopsyche</tp:taxon-name-part></tp:taxon-name></italic> (<tp:taxon-name><tp:taxon-name-part taxon-name-part-type="order">Trichoptera</tp:taxon-name-part></tp:taxon-name>, <tp:taxon-name><tp:taxon-name-part taxon-name-part-type="family">Hydrobiosidae</tp:taxon-name-part></tp:taxon-name>) in Peru, with the description of seven new species</article-title><source>Zookeys</source><day>10</day><month>12</month><year>2025</year><volume>1263</volume><fpage>441</fpage><lpage>478</lpage><pub-id pub-id-type="doi">10.3897/zookeys.1263.150396</pub-id></mixed-citation></tp:treatment-meta><tp:nomenclature><label>﻿</label><tp:taxon-name><object-id xmlns:xlink="http://www.w3.org/1999/xlink" content-type="arpha" xlink:type="simple">0EDB7B8C-7261-5FB9-9824-A246DB506B00</object-id>
              <tp:taxon-name-part taxon-name-part-type="genus" reg="Atopsyche">Atopsyche</tp:taxon-name-part>
              <tp:taxon-name-part taxon-name-part-type="species" reg="refulioae">refulioae</tp:taxon-name-part>
              <object-id xmlns:xlink="http://www.w3.org/1999/xlink" content-type="zoobank" xlink:type="simple">https://zoobank.org/4C020E8D-69E5-44B6-BC96-51C7A48985D8</object-id>
            </tp:taxon-name><tp:taxon-status xmlns:xlink="http://www.w3.org/1999/xlink" xlink:type="simple">sp. nov.</tp:taxon-status><xref ref-type="fig" rid="F10">Figs 10</xref><xref ref-type="fig" rid="F11">, 11</xref></tp:nomenclature><tp:treatment-sec sec-type="type material" id="SECID0EJTAG"><title>Type material.</title><p><bold><italic>Holotype</italic>.</bold> Peru • 1♂; Pasco, Yanachaga-Chemillén NP, Quebrada San Alberto at Refugio El Cedro; <named-content xmlns:xlink="http://www.w3.org/1999/xlink" content-type="dwc:verbatimCoordinates" xlink:type="simple"><named-content content-type="geo-json" specific-use="{&#34;type&#34;:&#34;Point&#34;,&#34;coordinates&#34;:[-75.357800,-10.545200]}" id="NCID0E4TAG" xlink:type="simple">10.5452°S, 75.3578°W</named-content></named-content>, 2421 m a.s.l.; 27 Aug. 2015; E. Rázuri, L. Figueroa and B. Portuguez leg.; light trap; UMSP000220104 (<named-content xmlns:xlink="http://www.w3.org/1999/xlink" content-type="dwc:institutional_code" xlink:title="Museo de Historia Natural, Universidad Nacional Mayor de San Marcos" xlink:href="http://grbio.org/institution/museo-de-historia-natural-universidad-nacional-mayor-de-san-marcos" xlink:type="simple">MUSM</named-content>). <bold><italic>Paratypes</italic>.</bold> Peru • 1♂ 2♀; same data as the holotype (<named-content xmlns:xlink="http://www.w3.org/1999/xlink" content-type="dwc:institutional_code" xlink:title="Museo de Historia Natural, Universidad Nacional Mayor de San Marcos" xlink:href="http://grbio.org/institution/museo-de-historia-natural-universidad-nacional-mayor-de-san-marcos" xlink:type="simple">MUSM</named-content>) • 1♂ 2♀; same data as the holotype (<named-content xmlns:xlink="http://www.w3.org/1999/xlink" content-type="dwc:institutional_code" xlink:title="University of Minnesota Insect Collection" xlink:href="http://grbio.org/institution/university-minnesota-insect-collection" xlink:type="simple">UMSP</named-content>).</p></tp:treatment-sec><tp:treatment-sec sec-type="diagnosis" id="SECID0ESUAG"><title>Diagnosis.</title><p><italic><tp:taxon-name><tp:taxon-name-part taxon-name-part-type="genus" reg="Atopsyche">Atopsyche</tp:taxon-name-part> <tp:taxon-name-part taxon-name-part-type="species" reg="refulioae">refulioae</tp:taxon-name-part></tp:taxon-name></italic> is related to species included in the <italic><tp:taxon-name><tp:taxon-name-part taxon-name-part-type="genus" reg="Atopsyche">A.</tp:taxon-name-part> <tp:taxon-name-part taxon-name-part-type="species" reg="batesi">batesi</tp:taxon-name-part></tp:taxon-name></italic> species group due to the unpaired dorsobasal process of the phallic apparatus. Among these species, <italic><tp:taxon-name><tp:taxon-name-part taxon-name-part-type="genus" reg="Atopsyche">A.</tp:taxon-name-part> <tp:taxon-name-part taxon-name-part-type="species" reg="refulioae">refulioae</tp:taxon-name-part></tp:taxon-name></italic> is most similar to <italic><tp:taxon-name><tp:taxon-name-part taxon-name-part-type="genus" reg="Atopsyche">A.</tp:taxon-name-part> <tp:taxon-name-part taxon-name-part-type="species" reg="callosa">callosa</tp:taxon-name-part></tp:taxon-name></italic> Navás, 1924 (Colombia, Costa Rica, Ecuador, Panama, Peru, Venezuela), <italic><tp:taxon-name><tp:taxon-name-part taxon-name-part-type="genus" reg="Atopsyche">A.</tp:taxon-name-part> <tp:taxon-name-part taxon-name-part-type="species" reg="majada">majada</tp:taxon-name-part></tp:taxon-name></italic> Ross, 1947 (Belize, Costa Rica, Guatemala, Honduras, Nicaragua, Mexico, Panama), <italic><tp:taxon-name><tp:taxon-name-part taxon-name-part-type="genus" reg="Atopsyche">A.</tp:taxon-name-part> <tp:taxon-name-part taxon-name-part-type="species" reg="minimajada">minimajada</tp:taxon-name-part></tp:taxon-name></italic> Blahnik &amp; Gottschalk, 1997 (Costa Rica), and <italic><tp:taxon-name><tp:taxon-name-part taxon-name-part-type="genus" reg="Atopsyche">A.</tp:taxon-name-part> <tp:taxon-name-part taxon-name-part-type="species" reg="puharcocha">puharcocha</tp:taxon-name-part></tp:taxon-name></italic> Schmid, 1989 (Bolivia, Ecuador, Peru) based on the shape of segment IX in lateral view and the presence of dorsal process on the phallic apparatus. <italic><tp:taxon-name><tp:taxon-name-part taxon-name-part-type="genus" reg="Atopsyche">Atopsyche</tp:taxon-name-part> <tp:taxon-name-part taxon-name-part-type="species" reg="refulioae">refulioae</tp:taxon-name-part></tp:taxon-name></italic> can easily be distinguished from these species based on the shape of the first segment of the inferior appendage with the posteroventral corner produced into a point, which is produced into a digitate process of varying length in the other species. Also, the claw-like shape of the parapod in dorsal view (elongate and sinuous in lateral view) sets the new species apart from the other species, which have shorter and wider parapods.</p></tp:treatment-sec><tp:treatment-sec sec-type="description" id="SECID0EQXAG"><title>Description.</title><p><bold>Adult.</bold> Forewing length: male (7.25 mm, <italic>n</italic> = 2). Body pale brown, wings dark brown in the area delimited by the costal vein, the bifurcation of the R1, the base of the M vein, and the vein that closes the discal cell, and along the apical margin, otherwise pale brown. Forewing with erect setae on veins forming irregular pattern of alternate dark brown and yellow setae, with dark brown setae along costal margin; apex of wing with fringe of brown and yellow setae. Wing venation as in Fig. <xref ref-type="fig" rid="F10">10A, B</xref>. Terga III and IV with oval glands, lined internally with spines (glands on tergum IV are smaller) (Fig. <xref ref-type="fig" rid="F10">10C</xref>); process on sternum VI longer than its segment, slightly curved, bearing fine setae on its basal half increasing in thickness towards its apex, last few setae very prominent and spine-like; process on sternum VII short, less than half the length of its segment, straight, bare.</p><fig id="F10" position="float" orientation="portrait"><object-id xmlns:xlink="http://www.w3.org/1999/xlink" content-type="doi" xlink:type="simple">10.3897/zookeys.1263.150396.figure10</object-id><object-id xmlns:xlink="http://www.w3.org/1999/xlink" content-type="arpha" xlink:type="simple">DC014C24-26FF-5865-AA23-70D3D66204EE</object-id><label>Figure 10.</label><caption><p><italic><tp:taxon-name><tp:taxon-name-part taxon-name-part-type="genus" reg="Atopsyche">Atopsyche</tp:taxon-name-part> <tp:taxon-name-part taxon-name-part-type="species" reg="refulioae">refulioae</tp:taxon-name-part></tp:taxon-name></italic> sp. nov., wing venation. <bold>A.</bold> Forewing; <bold>B.</bold> Hindwing; <bold>C.</bold> Abdominal glands on terga III and IV.</p></caption><graphic xmlns:xlink="http://www.w3.org/1999/xlink" xlink:href="zookeys-1263-441_article-150396__-g010.jpg" position="float" orientation="portrait" xlink:type="simple" id="oo_1488339.jpg"><uri content-type="original_file" xlink:type="simple">https://binary.pensoft.net/fig/1488339</uri></graphic></fig><p><bold><italic>Male genitalia</italic> (Fig. <xref ref-type="fig" rid="F11">11</xref>).</bold> Segment IX, in lateral view, quadrangular, much higher than long, dorsal margin very short, with setae on posterolateral and ventral surfaces (Fig. <xref ref-type="fig" rid="F11">11A</xref>). Parapod in lateral view, broad basally, narrow apically, sinuous, mesally with a spinose acute process and a dorsal, rounded projection bearing long setae, apex acute and upturned, bearing three long setae (Fig. <xref ref-type="fig" rid="F11">11A</xref>); in dorsal view, broad basally with transverse carina, mesal margin concave and lateral margin biconcave, mesal rounded projection, spinose acute process, and acute apex directed laterad (Fig. <xref ref-type="fig" rid="F11">11B</xref>). Parapod, in lateral view, elongate, sinuous, broader basally, tapering into an acute, upturned apex, mesally with a spinose subacute process and a dorsal rounded projection bearing long setae, with short setae apically (Fig. <xref ref-type="fig" rid="F11">11A</xref>); in dorsal view, elongate, sinuous, mesal processes directed laterad, most basal process rounded and bearing long setae, process at mid-length acute and bearing spine-like setae, acute apically. Filipod digitate, longer than parapods, with a patch of setae apically (Fig. <xref ref-type="fig" rid="F11">11A</xref>). Preanal appendage short, rounded, setose (Fig. <xref ref-type="fig" rid="F11">11A</xref>). First segment of inferior appendage, in lateral view, trapezoidal, ventral margin slightly concave, dorsal margin slightly convex subapically, posteroventral corner produced into a slightly upturned point, with setae on lateral surface and along ventral margin (Fig. <xref ref-type="fig" rid="F11">11A</xref>); in ventral view, C-shaped, setose, lateral margin convex, mesal margin sinuous (this margin differs between the left and right sides) (Fig. <xref ref-type="fig" rid="F11">11C</xref>); second segment of inferior appendage, in lateral view, finger-like, narrow at mid-length, slightly inflated apically, setose, dorsal margin convex, ventral margin concave, apex truncate (Fig. <xref ref-type="fig" rid="F11">11A</xref>); in ventral view, digitate, slightly curved mesad, apex rounded (Fig. <xref ref-type="fig" rid="F11">11C</xref>). Proctiger, in lateral view, narrow basally, wider apically, with a carina laterodorsally, ventral margin membranous basally, with long setae on apicodorsal corner and along carina, apex truncate (Fig. <xref ref-type="fig" rid="F11">11A</xref>). Phallic apparatus complex; phallotheca broadly rounded basally, phallic apodeme indiscernible; with ventral process of the phallotheca articulating with inferior appendages; ventrolateral branches of the phallotheca absent, dorsal process of the phallotheca present, single, elongate, bearing short spines apically, apex acute, with ventrolateral flanges fused to ventral process of the phallotheca; posterior section of the phallotheca, in lateral view, same width throughout its length, directed slightly posteroventrad, apex covered with short setae, lateral surface produced into a large flap, produced laterad, apex rounded (Fig. <xref ref-type="fig" rid="F11">11D</xref>); in dorsal view, with a narrow notch mesally, apex directed posterad (Fig. <xref ref-type="fig" rid="F11">11E</xref>); phallic spine elongate, stout, with a slight ventral curvature near base, then straight (Fig. <xref ref-type="fig" rid="F11">11D</xref>); in dorsal view, apex acute (Fig. <xref ref-type="fig" rid="F11">11E</xref>).</p><fig id="F11" position="float" orientation="portrait"><object-id xmlns:xlink="http://www.w3.org/1999/xlink" content-type="doi" xlink:type="simple">10.3897/zookeys.1263.150396.figure11</object-id><object-id xmlns:xlink="http://www.w3.org/1999/xlink" content-type="arpha" xlink:type="simple">EBA8251B-CD3E-50B2-BE05-7059F792F19B</object-id><label>Figure 11.</label><caption><p><italic><tp:taxon-name><tp:taxon-name-part taxon-name-part-type="genus" reg="Atopsyche">Atopsyche</tp:taxon-name-part> <tp:taxon-name-part taxon-name-part-type="species" reg="refulioae">refulioae</tp:taxon-name-part></tp:taxon-name></italic> sp. nov., male genitalia. <bold>A.</bold> Segments IX and X, lateral; <bold>B.</bold> Right parapod and preanal appendage, dorsal; <bold>C.</bold> Inferior appendages, ventral; <bold>D.</bold> Phallic apparatus, lateral; <bold>E.</bold> Phallic apparatus, dorsal.</p></caption><graphic xmlns:xlink="http://www.w3.org/1999/xlink" xlink:href="zookeys-1263-441_article-150396__-g011.jpg" position="float" orientation="portrait" xlink:type="simple" id="oo_1488340.jpg"><uri content-type="original_file" xlink:type="simple">https://binary.pensoft.net/fig/1488340</uri></graphic></fig></tp:treatment-sec><tp:treatment-sec sec-type="distribution" id="SECID0EJ3AG"><title>Distribution.</title><p>Peru: Pasco Department.</p></tp:treatment-sec><tp:treatment-sec sec-type="etymology" id="SECID0EO3AG"><title>Etymology.</title><p>The first author would like to dedicate this new species to Sonia Refulio for her support throughout the years.</p></tp:treatment-sec></tp:taxon-treatment>
