# Supplementary material for: ﻿The genus Atopsyche (Trichoptera, Hydrobiosidae) in Peru, with the description of seven new species
Source: Zookeys. 2025 Dec 10;1263:441–78. doi: 10.3897/zookeys.1263.150396 (PMC12712636; doi:10.3897/zookeys.1263.150396)
Supplement: XML Treatment for Atopsyche sofiae [file zookeys.1263.150396-treatment6.xml]

<!DOCTYPE tp:taxon-treatment
  PUBLIC "-//TaxonX//DTD Taxonomic Treatment Publishing DTD v0 20100105//EN" "tax-treatment-NSO.dtd">
<tp:taxon-treatment xmlns:tp="http://www.plazi.org/taxpub"><tp:treatment-meta><kwd-group><label>Taxon classification</label><kwd>
                <named-content content-type="kingdom">Animalia</named-content>
              </kwd><kwd>
                <named-content content-type="order">Trichoptera</named-content>
              </kwd><kwd>
                <named-content content-type="family">Hydrobiosidae</named-content>
              </kwd></kwd-group><mixed-citation publication-type="journal"><person-group><name><surname>Rázuri-Gonzales</surname><given-names>Ernesto</given-names></name><name><surname>Holzenthal</surname><given-names>Ralph W.</given-names></name></person-group><article-title>﻿The genus <italic><tp:taxon-name><tp:taxon-name-part taxon-name-part-type="subgenus" reg="Atopsyche">Atopsyche</tp:taxon-name-part></tp:taxon-name></italic> (<tp:taxon-name><tp:taxon-name-part taxon-name-part-type="order">Trichoptera</tp:taxon-name-part></tp:taxon-name>, <tp:taxon-name><tp:taxon-name-part taxon-name-part-type="family">Hydrobiosidae</tp:taxon-name-part></tp:taxon-name>) in Peru, with the description of seven new species</article-title><source>Zookeys</source><day>10</day><month>12</month><year>2025</year><volume>1263</volume><fpage>441</fpage><lpage>478</lpage><pub-id pub-id-type="doi">10.3897/zookeys.1263.150396</pub-id></mixed-citation></tp:treatment-meta><tp:nomenclature><label>﻿</label><tp:taxon-name><object-id xmlns:xlink="http://www.w3.org/1999/xlink" content-type="arpha" xlink:type="simple">50F5A396-B209-5350-80E5-6DEA8BCE81BB</object-id>
              <tp:taxon-name-part taxon-name-part-type="genus" reg="Atopsyche">Atopsyche</tp:taxon-name-part>
              <tp:taxon-name-part taxon-name-part-type="species" reg="sofiae">sofiae</tp:taxon-name-part>
              <object-id xmlns:xlink="http://www.w3.org/1999/xlink" content-type="zoobank" xlink:type="simple">https://zoobank.org/28907D37-47EA-43FF-BD31-82E01822DFD0</object-id>
            </tp:taxon-name><tp:taxon-status xmlns:xlink="http://www.w3.org/1999/xlink" xlink:type="simple">sp. nov.</tp:taxon-status><xref ref-type="fig" rid="F12">Figs 12</xref><xref ref-type="fig" rid="F13">, 13</xref></tp:nomenclature><tp:treatment-sec sec-type="type material" id="SECID0EE5AG"><title>Type material.</title><p><bold><italic>Holotype</italic>.</bold> Peru • 1♂; La Libertad, Provincia Bolivar, Laguna Quishuar; <named-content xmlns:xlink="http://www.w3.org/1999/xlink" content-type="dwc:verbatimCoordinates" xlink:type="simple"><named-content content-type="geo-json" specific-use="{&#34;type&#34;:&#34;Point&#34;,&#34;coordinates&#34;:[-77.537600,-7.604900]}" id="NCID0ES5AG" xlink:type="simple">7.6049°S, 77.5376°W</named-content></named-content>, 3482 m a.s.l.; 31 Mar. 2011; C. Carranza leg.; light trap; <named-content xmlns:xlink="http://www.w3.org/1999/xlink" content-type="dwc:institutional_code" xlink:title="Museo de Historia Natural, Universidad Nacional Mayor de San Marcos" xlink:href="http://grbio.org/institution/museo-de-historia-natural-universidad-nacional-mayor-de-san-marcos" xlink:type="simple">MUSM</named-content>-ENT-320966 (<named-content xmlns:xlink="http://www.w3.org/1999/xlink" content-type="dwc:institutional_code" xlink:title="Museo de Historia Natural, Universidad Nacional Mayor de San Marcos" xlink:href="http://grbio.org/institution/museo-de-historia-natural-universidad-nacional-mayor-de-san-marcos" xlink:type="simple">MUSM</named-content>). <bold><italic>Paratype</italic>.</bold> Peru • 1♂; same data as the holotype (<named-content xmlns:xlink="http://www.w3.org/1999/xlink" content-type="dwc:institutional_code" xlink:title="University of Minnesota Insect Collection" xlink:href="http://grbio.org/institution/university-minnesota-insect-collection" xlink:type="simple">UMSP</named-content>).</p></tp:treatment-sec><tp:treatment-sec sec-type="diagnosis" id="SECID0EH6AG"><title>Diagnosis.</title><p><italic><tp:taxon-name><tp:taxon-name-part taxon-name-part-type="genus" reg="Atopsyche">Atopsyche</tp:taxon-name-part> <tp:taxon-name-part taxon-name-part-type="species" reg="sofiae">sofiae</tp:taxon-name-part></tp:taxon-name></italic> also belongs to the <italic>bicolorata</italic> species group of <xref ref-type="bibr" rid="B47">Schmid (1989)</xref>, characterized by having short inferior appendages and a broad notch apically on the first segment of these appendages. The second segment is reduced and inserted at the posterodorsal corner or in the notch of the first segment. Among the species in this group, the new species most closely resembles <italic><tp:taxon-name><tp:taxon-name-part taxon-name-part-type="genus" reg="Atopsyche">A.</tp:taxon-name-part> <tp:taxon-name-part taxon-name-part-type="species" reg="yupanqui">yupanqui</tp:taxon-name-part></tp:taxon-name></italic> Schmid, 1989 (Venezuela). In both species, the first segment of the inferior appendage is rectangular, with the posterodorsal and posteroventral corners slightly projecting mesad rather than posterad, and the second segment is inserted in the notch formed by these corners. In <italic><tp:taxon-name><tp:taxon-name-part taxon-name-part-type="genus" reg="Atopsyche">A.</tp:taxon-name-part> <tp:taxon-name-part taxon-name-part-type="species" reg="sofiae">sofiae</tp:taxon-name-part></tp:taxon-name></italic>, however, these corners are more pronounced, forming a concavity where the strongly reduced second segment is inserted (not visible in lateral view). Additionally, the posterodorsal corner is densely covered with peg-like setae and the posteroventral corner bears thick, spine-like setae (features absent in <italic><tp:taxon-name><tp:taxon-name-part taxon-name-part-type="genus" reg="Atopsyche">A.</tp:taxon-name-part> <tp:taxon-name-part taxon-name-part-type="species" reg="yupanqui">yupanqui</tp:taxon-name-part></tp:taxon-name></italic>). Though both species have a quite simple phallic apparatus, the ventrolateral branch of the phallotheca in <italic><tp:taxon-name><tp:taxon-name-part taxon-name-part-type="genus" reg="Atopsyche">A.</tp:taxon-name-part> <tp:taxon-name-part taxon-name-part-type="species" reg="sofiae">sofiae</tp:taxon-name-part></tp:taxon-name></italic> curves ventrad, while in <italic><tp:taxon-name><tp:taxon-name-part taxon-name-part-type="genus" reg="Atopsyche">A.</tp:taxon-name-part> <tp:taxon-name-part taxon-name-part-type="species" reg="yupanqui">yupanqui</tp:taxon-name-part></tp:taxon-name></italic> it is directed posterad. Finally, the parapods are slender in both species, but in <italic><tp:taxon-name><tp:taxon-name-part taxon-name-part-type="genus" reg="Atopsyche">A.</tp:taxon-name-part> <tp:taxon-name-part taxon-name-part-type="species" reg="sofiae">sofiae</tp:taxon-name-part></tp:taxon-name></italic>, the parapods taper to an acute apex and bear a pair a peg-like setae basally. In contrast, the parapods in <italic><tp:taxon-name><tp:taxon-name-part taxon-name-part-type="genus" reg="Atopsyche">A.</tp:taxon-name-part> <tp:taxon-name-part taxon-name-part-type="species" reg="yupanqui">yupanqui</tp:taxon-name-part></tp:taxon-name></italic> do not taper, have a notched apex, and bear no peg-like setae.</p></tp:treatment-sec><tp:treatment-sec sec-type="description" id="SECID0ETCBG"><title>Description.</title><p><bold>Adult</bold>. Forewing length: male (13.5 mm, <italic>n</italic> = 2). Body and wings pale brown. Forewings with erect setae on veins without distinct pattern, with dark brown setae along costal margin, wing apex with fringe of brown setae. Wing venation as in Fig. <xref ref-type="fig" rid="F12">12</xref>. Sternum III and IV without glands; sternum V with a pair of long, membranous glands; processes on sternum VI and VII strongly reduced; process on sternum VI rounded in ventral view, with four spine-like setae, process on sternum VI triangular in ventral view, with densely clumped group of 8 spine-like setae with blunt apices (this process is absent in the paratype).</p><fig id="F12" position="float" orientation="portrait"><object-id xmlns:xlink="http://www.w3.org/1999/xlink" content-type="doi" xlink:type="simple">10.3897/zookeys.1263.150396.figure12</object-id><object-id xmlns:xlink="http://www.w3.org/1999/xlink" content-type="arpha" xlink:type="simple">12EB45ED-A147-5291-9DCB-B46480315662</object-id><label>Figure 12.</label><caption><p><italic><tp:taxon-name><tp:taxon-name-part taxon-name-part-type="genus" reg="Atopsyche">Atopsyche</tp:taxon-name-part> <tp:taxon-name-part taxon-name-part-type="species" reg="sofiae">sofiae</tp:taxon-name-part></tp:taxon-name></italic> sp. nov., wing venation. <bold>A.</bold> Forewing; <bold>B.</bold> Hindwing.</p></caption><graphic xmlns:xlink="http://www.w3.org/1999/xlink" xlink:href="zookeys-1263-441_article-150396__-g012.jpg" position="float" orientation="portrait" xlink:type="simple" id="oo_1488341.jpg"><uri content-type="original_file" xlink:type="simple">https://binary.pensoft.net/fig/1488341</uri></graphic></fig><p><bold><italic>Male genitalia</italic> (Fig. <xref ref-type="fig" rid="F13">13</xref>).</bold> Segment IX, in lateral view, quadrangular, almost as high as long, posteroventral margin produced and blunt (Fig. <xref ref-type="fig" rid="F13">13A</xref>). Parapod, in lateral view, elongate, digitate, slightly broader basally, tapering towards apex, directed slightly ventrad, with a group of setae apically and pair of peg-like setae basolaterally, apex narrowly rounded (Fig. <xref ref-type="fig" rid="F13">13A</xref>); in dorsal view, flattened, lateral margin slightly sinuous, mesal margin almost straight, with a group of setae apically and peg-like setae on lateral flange, apex acute (Fig. <xref ref-type="fig" rid="F13">13B</xref>). Filipod digitate, longer than parapods, setose (Fig. <xref ref-type="fig" rid="F13">13A</xref>). Preanal appendage short, rounded, setose (Fig. <xref ref-type="fig" rid="F13">13A</xref>). First segment of inferior appendage, in lateral view, rectangular, ventral margin almost straight, slightly concave basally (left side on paratype much more convex), dorsal margin slightly convex mesally, posteroventral and posterodorsal corner produced mesad forming a socket where the second segment is inserted (left posteroventral corner on paratype directed more ventromesad), posterodorsal corner densely covered with short, peg-like setae, posteroventral corner with long, spine-like setae, with setae on dorsal, ventral, and apical margins and lateral surface (Fig. <xref ref-type="fig" rid="F13">13A</xref>); in ventral view, reniform, setose, lateral margin slightly convex, mesal margin convex with apical truncate projection (Fig. <xref ref-type="fig" rid="F13">13C</xref>); second segment of inferior appendage, in lateral view, reduced, rounded (Fig. <xref ref-type="fig" rid="F13">13A</xref>); in ventral view, reniform, slightly curved mesad, apex truncate (Fig. <xref ref-type="fig" rid="F13">13C</xref>). Proctiger, in lateral view, narrow basally, slightly wider apically, with a long diagonal carina, slightly membranous, apex truncate (Fig. <xref ref-type="fig" rid="F13">13A</xref>). Phallic apparatus complex; phallotheca broadly rounded basally, phallic apodeme indiscernible; with ventral process articulating with inferior appendages, narrow, same width throughout its length; ventrolateral branches of phallotheca present, hooked, ~ 0.25× as long as posterior half of phallotheca, curved ventrad, acute apically; dorsal process of phallotheca absent; posterior section of phallotheca, in lateral view, broad basally, tapering towards apex, with a faint ridge on lateral margin, directed slightly posteroventrad, apex narrowly rounded (Fig. <xref ref-type="fig" rid="F13">13D</xref>); in dorsal view, with a deep notch mesally (Fig. <xref ref-type="fig" rid="F13">13E</xref>); phallic spine elongate, stout, spine-like structure, with slight curvature near base, then slightly sinuous (Fig. <xref ref-type="fig" rid="F13">13D</xref>); in dorsal view, apex acute (Fig. <xref ref-type="fig" rid="F13">13E</xref>).</p><fig id="F13" position="float" orientation="portrait"><object-id xmlns:xlink="http://www.w3.org/1999/xlink" content-type="doi" xlink:type="simple">10.3897/zookeys.1263.150396.figure13</object-id><object-id xmlns:xlink="http://www.w3.org/1999/xlink" content-type="arpha" xlink:type="simple">1F0C7CC4-4EE5-5BFD-AB2F-DE5DA5769987</object-id><label>Figure 13.</label><caption><p><italic><tp:taxon-name><tp:taxon-name-part taxon-name-part-type="genus" reg="Atopsyche">Atopsyche</tp:taxon-name-part> <tp:taxon-name-part taxon-name-part-type="species" reg="sofiae">sofiae</tp:taxon-name-part></tp:taxon-name></italic> sp. nov., male genitalia. <bold>A.</bold> Segments IX and X, lateral; <bold>B.</bold> Right parapod and preanal appendage, dorsal; <bold>C.</bold> Inferior appendages and segment IX, ventral (inset: second segment of inferior appendage); <bold>D.</bold> Phallic apparatus, lateral; <bold>E.</bold> Phallic apparatus, dorsal.</p></caption><graphic xmlns:xlink="http://www.w3.org/1999/xlink" xlink:href="zookeys-1263-441_article-150396__-g013.jpg" position="float" orientation="portrait" xlink:type="simple" id="oo_1488342.jpg"><uri content-type="original_file" xlink:type="simple">https://binary.pensoft.net/fig/1488342</uri></graphic></fig></tp:treatment-sec><tp:treatment-sec sec-type="distribution" id="SECID0ECHBG"><title>Distribution.</title><p>Peru: La Libertad Department.</p></tp:treatment-sec><tp:treatment-sec sec-type="etymology" id="SECID0EHHBG"><title>Etymology.</title><p>This species is named after Sofia Carranza Pereyra, daughter of the collector of the type specimens.</p></tp:treatment-sec><ref-list><ref id="B47"><mixed-citation xmlns:xlink="http://www.w3.org/1999/xlink" xlink:type="simple"><person-group><name name-style="western"><surname>Schmid</surname><given-names>F</given-names></name></person-group> (<year>1989</year>) Les Hydrobiosides (<tp:taxon-name><tp:taxon-name-part taxon-name-part-type="order">Trichoptera</tp:taxon-name-part></tp:taxon-name>, <tp:taxon-name><tp:taxon-name-part taxon-name-part-type="suborder">Annulipalpia</tp:taxon-name-part></tp:taxon-name>). Bulletin de l’Institut Royal des Sciences Naturelles de Belgique. Entomologie 59(Supplement): 1–154.</mixed-citation></ref></ref-list></tp:taxon-treatment>
