# Supplementary material for: ﻿The genus Atopsyche (Trichoptera, Hydrobiosidae) in Peru, with the description of seven new species
Source: Zookeys. 2025 Dec 10;1263:441–78. doi: 10.3897/zookeys.1263.150396 (PMC12712636; doi:10.3897/zookeys.1263.150396)
Supplement: XML Treatment for Atopsyche yanachaga [file zookeys.1263.150396-treatment7.xml]

<!DOCTYPE tp:taxon-treatment
  PUBLIC "-//TaxonX//DTD Taxonomic Treatment Publishing DTD v0 20100105//EN" "tax-treatment-NSO.dtd">
<tp:taxon-treatment xmlns:tp="http://www.plazi.org/taxpub"><tp:treatment-meta><kwd-group><label>Taxon classification</label><kwd>
                <named-content content-type="kingdom">Animalia</named-content>
              </kwd><kwd>
                <named-content content-type="order">Trichoptera</named-content>
              </kwd><kwd>
                <named-content content-type="family">Hydrobiosidae</named-content>
              </kwd></kwd-group><mixed-citation publication-type="journal"><person-group><name><surname>Rázuri-Gonzales</surname><given-names>Ernesto</given-names></name><name><surname>Holzenthal</surname><given-names>Ralph W.</given-names></name></person-group><article-title>﻿The genus <italic><tp:taxon-name><tp:taxon-name-part taxon-name-part-type="subgenus" reg="Atopsyche">Atopsyche</tp:taxon-name-part></tp:taxon-name></italic> (<tp:taxon-name><tp:taxon-name-part taxon-name-part-type="order">Trichoptera</tp:taxon-name-part></tp:taxon-name>, <tp:taxon-name><tp:taxon-name-part taxon-name-part-type="family">Hydrobiosidae</tp:taxon-name-part></tp:taxon-name>) in Peru, with the description of seven new species</article-title><source>Zookeys</source><day>10</day><month>12</month><year>2025</year><volume>1263</volume><fpage>441</fpage><lpage>478</lpage><pub-id pub-id-type="doi">10.3897/zookeys.1263.150396</pub-id></mixed-citation></tp:treatment-meta><tp:nomenclature><label>﻿</label><tp:taxon-name><object-id xmlns:xlink="http://www.w3.org/1999/xlink" content-type="arpha" xlink:type="simple">E0838A90-8624-5782-A93D-0A7AF5A316F7</object-id>
              <tp:taxon-name-part taxon-name-part-type="genus" reg="Atopsyche">Atopsyche</tp:taxon-name-part>
              <tp:taxon-name-part taxon-name-part-type="species" reg="yanachaga">yanachaga</tp:taxon-name-part>
              <object-id xmlns:xlink="http://www.w3.org/1999/xlink" content-type="zoobank" xlink:type="simple">https://zoobank.org/5C5ACB35-C6D8-46A1-8498-C4C5EA048F69</object-id>
            </tp:taxon-name><tp:taxon-status xmlns:xlink="http://www.w3.org/1999/xlink" xlink:type="simple">sp. nov.</tp:taxon-status><xref ref-type="fig" rid="F14">Figs 14</xref><xref ref-type="fig" rid="F15">, 15</xref></tp:nomenclature><tp:treatment-sec sec-type="type material" id="SECID0E4IBG"><title>Type material.</title><p><bold><italic>Holotype</italic>.</bold> Peru • 1♂; Pasco, Yanachaga-Chemillén NP, Quebrada San Alberto at Refugio El Cedro; <named-content xmlns:xlink="http://www.w3.org/1999/xlink" content-type="dwc:verbatimCoordinates" xlink:type="simple"><named-content content-type="geo-json" specific-use="{&#34;type&#34;:&#34;Point&#34;,&#34;coordinates&#34;:[-75.357800,-10.545200]}" id="NCID0ERJBG" xlink:type="simple">10.5452°S, 75.3578°W</named-content></named-content>, 2421 m a.s.l.; 07 May 2011; C. Carranza, M. Alvarado, L. Figueroa leg.; light trap; <named-content xmlns:xlink="http://www.w3.org/1999/xlink" content-type="dwc:institutional_code" xlink:title="Museo de Historia Natural, Universidad Nacional Mayor de San Marcos" xlink:href="http://grbio.org/institution/museo-de-historia-natural-universidad-nacional-mayor-de-san-marcos" xlink:type="simple">MUSM</named-content>-ENT-320971 (<named-content xmlns:xlink="http://www.w3.org/1999/xlink" content-type="dwc:institutional_code" xlink:title="Museo de Historia Natural, Universidad Nacional Mayor de San Marcos" xlink:href="http://grbio.org/institution/museo-de-historia-natural-universidad-nacional-mayor-de-san-marcos" xlink:type="simple">MUSM</named-content>). <bold><italic>Paratypes</italic>.</bold> Peru • 1♂; same data as the holotype, but 12 Nov. 2010; C. Carranza, J. Peralta leg. (<named-content xmlns:xlink="http://www.w3.org/1999/xlink" content-type="dwc:institutional_code" xlink:title="Museo de Historia Natural, Universidad Nacional Mayor de San Marcos" xlink:href="http://grbio.org/institution/museo-de-historia-natural-universidad-nacional-mayor-de-san-marcos" xlink:type="simple">MUSM</named-content>) • 1♂; same data as the holotype, but 13 Jun. 2010; E. Rázuri, C. Carranza leg. (<named-content xmlns:xlink="http://www.w3.org/1999/xlink" content-type="dwc:institutional_code" xlink:title="University of Minnesota Insect Collection" xlink:href="http://grbio.org/institution/university-minnesota-insect-collection" xlink:type="simple">UMSP</named-content>).</p></tp:treatment-sec><tp:treatment-sec sec-type="diagnosis" id="SECID0EKKBG"><title>Diagnosis.</title><p><italic><tp:taxon-name><tp:taxon-name-part taxon-name-part-type="genus" reg="Atopsyche">Atopsyche</tp:taxon-name-part> <tp:taxon-name-part taxon-name-part-type="species" reg="yanachaga">yanachaga</tp:taxon-name-part></tp:taxon-name></italic> is the second species related to the species traditionally included in the subgenus <tp:taxon-name><tp:taxon-name-part taxon-name-part-type="genus" reg="Atopsyche"/><tp:taxon-name-part taxon-name-part-type="subgenus" reg="Dolochorema">Dolochorema</tp:taxon-name-part></tp:taxon-name>. It is most similar to <italic><tp:taxon-name><tp:taxon-name-part taxon-name-part-type="genus" reg="Atopsyche">A.</tp:taxon-name-part> <tp:taxon-name-part taxon-name-part-type="species" reg="major">major</tp:taxon-name-part></tp:taxon-name></italic> Schmid, 1989 (Bolivia). In lateral view, both species have an inferior appendage slightly longer than high, a low and quadrate segment IX, and relatively narrow, apically rounded parapods. However, certain details differ in these structures. The posteroventral margin of the first segment of the inferior appendage is more pronounced in the new species, whereas in <italic><tp:taxon-name><tp:taxon-name-part taxon-name-part-type="genus" reg="Atopsyche">A.</tp:taxon-name-part> <tp:taxon-name-part taxon-name-part-type="species" reg="major">major</tp:taxon-name-part></tp:taxon-name></italic>, the posterodorsal margin is more pronounced. Additionally, the second segment of the inferior appendage is longer. Furthermore, in the new species, the anterior margin of segment IX is shorter than the posterior margin, whereas both margins are of equal size in <italic><tp:taxon-name><tp:taxon-name-part taxon-name-part-type="genus" reg="Atopsyche">A.</tp:taxon-name-part> <tp:taxon-name-part taxon-name-part-type="species" reg="major">major</tp:taxon-name-part></tp:taxon-name></italic>. Finally, the parapods of the new species is slightly bent downwards at the base and have a sinuous dorsal margin, whereas those of <italic><tp:taxon-name><tp:taxon-name-part taxon-name-part-type="genus" reg="Atopsyche">A.</tp:taxon-name-part> <tp:taxon-name-part taxon-name-part-type="species" reg="major">major</tp:taxon-name-part></tp:taxon-name></italic> are straight, with a sharp point and a rounded indentation on the apical half of the dorsal margin.</p></tp:treatment-sec><tp:treatment-sec sec-type="description" id="SECID0EQMBG"><title>Description.</title><p><bold>Adult</bold>. Forewing length: male (9.5 mm, <italic>n</italic> = 3). Body and wings brown. Forewing with scattered brown and straw-colored setae along <tp:taxon-name><tp:taxon-name-part taxon-name-part-type="genus" reg="Atopsyche"/><tp:taxon-name-part taxon-name-part-type="species" reg="major">major</tp:taxon-name-part></tp:taxon-name> longitudinal veins; wing membrane with brown and straw-colored setae. Wing venation as in Fig. <xref ref-type="fig" rid="F14">14</xref>. Sterna III and IV without glands; sternum V with a pair of long, membranous glands; process on sternum VI slightly longer than its segment, straight, bearing fine setae on its basal half and spine-like setae on its apical half, process on sternum VII very short, subtriangular, bearing spine-like setae.</p><fig id="F14" position="float" orientation="portrait"><object-id xmlns:xlink="http://www.w3.org/1999/xlink" content-type="doi" xlink:type="simple">10.3897/zookeys.1263.150396.figure14</object-id><object-id xmlns:xlink="http://www.w3.org/1999/xlink" content-type="arpha" xlink:type="simple">DC2E0A5E-2CC3-512B-8CDB-BF5C22AAAAE4</object-id><label>Figure 14.</label><caption><p><italic><tp:taxon-name><tp:taxon-name-part taxon-name-part-type="genus" reg="Atopsyche">Atopsyche</tp:taxon-name-part> <tp:taxon-name-part taxon-name-part-type="species" reg="yanachaga">yanachaga</tp:taxon-name-part></tp:taxon-name></italic> sp. nov., wing venation. <bold>A.</bold> Forewing; <bold>B.</bold> Hindwing.</p></caption><graphic xmlns:xlink="http://www.w3.org/1999/xlink" xlink:href="zookeys-1263-441_article-150396__-g014.jpg" position="float" orientation="portrait" xlink:type="simple" id="oo_1488343.jpg"><uri content-type="original_file" xlink:type="simple">https://binary.pensoft.net/fig/1488343</uri></graphic></fig><p><bold><italic>Male genitalia</italic>.</bold> Segment IX, in lateral view, quadrangular, posterior margin almost twice the length of the anterior margin, both margins almost straight (Fig. <xref ref-type="fig" rid="F15">15A</xref>). Parapod, in lateral view, elongate, sausage-shaped, slightly broader mesally and apically, slightly bent ventrad, dorsal surface with a few setae and 5 peg-like setae mesally, apex rounded (Fig. <xref ref-type="fig" rid="F15">15A</xref>); in dorsal view, elongate, slightly flattened, lateral margin sinuous with acute projections basally and subapically, mesal margin straight, setae on dorsal surface and peg-like setae mesally, apex subacute (Fig. <xref ref-type="fig" rid="F15">15B</xref>). Filipod long, slender, with setae of different size along length, apex rounded (Fig. <xref ref-type="fig" rid="F15">15A</xref>). Preanal appendage short, rounded, setose (Fig. <xref ref-type="fig" rid="F15">15A</xref>). First segment of inferior appendage, in lateral view, quadrangular, ventral margin slightly convex mesally, dorsal margin convex subapically (forming a broad, bilobed process in ventral view), posterior margin rounded, with setae on margins and lateral surface, mesal surface with a group of ~8 long, thick spine-like setae basally and three short, spine-like setae mesally (only 2 spine-like setae on paratype) (Fig. <xref ref-type="fig" rid="F15">15A</xref>); in ventral view, subtriangular, setose, lateral margin convex, mesal margin sinuous (Fig. <xref ref-type="fig" rid="F15">15C</xref>); second segment of inferior appendage, in lateral view, triangular, with a few minute setae apically, dorsal margin straight, ventral margin convex, apex narrowly rounded (Fig. <xref ref-type="fig" rid="F15">15A</xref>); in ventral view, thumb-shaped, apex rounded (Fig. <xref ref-type="fig" rid="F15">15C</xref>). Proctiger, in lateral view, narrow basally, slightly wider apically, membranous, apex truncate (Fig. <xref ref-type="fig" rid="F15">15A</xref>). Phallic apparatus complex; phallotheca broadly rounded basally, phallic apodeme indiscernible; with ventral process articulating with inferior appendages, narrow, same width throughout its length; ventrolateral branches of phallotheca present, leaf-shaped, as long as posterior half of phallotheca, acute apically; dorsal process of phallotheca absent; posterior section of phallotheca, in lateral view, broad basally, tapering towards apex, directed slightly posteroventrad, apex rounded, capitate (Fig. <xref ref-type="fig" rid="F15">15D</xref>); in dorsal view, with a shallow notch mesally (Fig. <xref ref-type="fig" rid="F15">15E</xref>); phallic spine elongate, stout, spine-like structure, with a strong convex curvature near base, then slightly sinuous (Fig. <xref ref-type="fig" rid="F15">15D</xref>); in dorsal view, apex acute (Fig. <xref ref-type="fig" rid="F15">15E</xref>).</p><fig id="F15" position="float" orientation="portrait"><object-id xmlns:xlink="http://www.w3.org/1999/xlink" content-type="doi" xlink:type="simple">10.3897/zookeys.1263.150396.figure15</object-id><object-id xmlns:xlink="http://www.w3.org/1999/xlink" content-type="arpha" xlink:type="simple">4D1D119D-ECCA-5E4C-9B98-0DD3608C211A</object-id><label>Figure 15.</label><caption><p><italic><tp:taxon-name><tp:taxon-name-part taxon-name-part-type="genus" reg="Atopsyche">Atopsyche</tp:taxon-name-part> <tp:taxon-name-part taxon-name-part-type="species" reg="yanachaga">yanachaga</tp:taxon-name-part></tp:taxon-name></italic> sp. nov., male genitalia. <bold>A.</bold> Segments IX and X, lateral; <bold>B.</bold> Right parapod and preanal appendage, dorsal; <bold>C.</bold> Inferior appendages, ventral; <bold>D.</bold> Phallic apparatus, lateral; <bold>E.</bold> Phallic apparatus, dorsal.</p></caption><graphic xmlns:xlink="http://www.w3.org/1999/xlink" xlink:href="zookeys-1263-441_article-150396__-g015.jpg" position="float" orientation="portrait" xlink:type="simple" id="oo_1488344.jpg"><uri content-type="original_file" xlink:type="simple">https://binary.pensoft.net/fig/1488344</uri></graphic></fig></tp:treatment-sec><tp:treatment-sec sec-type="distribution" id="SECID0EERBG"><title>Distribution.</title><p>Peru: Pasco Department.</p></tp:treatment-sec><tp:treatment-sec sec-type="etymology" id="SECID0EJRBG"><title>Etymology.</title><p><italic><tp:taxon-name><tp:taxon-name-part taxon-name-part-type="genus" reg="Atopsyche">Atopsyche</tp:taxon-name-part> <tp:taxon-name-part taxon-name-part-type="species" reg="yanachaga">yanachaga</tp:taxon-name-part></tp:taxon-name></italic> is named after the Yanachaga-Chemillén National Park, where the type locality is situated. <italic>Yanachaga</italic> means black bump in Quechua, referring to the dark appearance of these mountains during sunsets on sunny days.</p></tp:treatment-sec></tp:taxon-treatment>
