# Supplementary material for: ﻿The genus Atopsyche (Trichoptera, Hydrobiosidae) in Peru, with the description of seven new species
Source: Zookeys. 2025 Dec 10;1263:441–78. doi: 10.3897/zookeys.1263.150396 (PMC12712636; doi:10.3897/zookeys.1263.150396)
Supplement: XML Treatment for Atopsyche (Dolochorema) bispinosa [file zookeys.1263.150396-treatment8.xml]

<!DOCTYPE tp:taxon-treatment
  PUBLIC "-//TaxonX//DTD Taxonomic Treatment Publishing DTD v0 20100105//EN" "tax-treatment-NSO.dtd">
<tp:taxon-treatment xmlns:tp="http://www.plazi.org/taxpub"><tp:treatment-meta><kwd-group><label>Taxon classification</label><kwd>
                <named-content content-type="kingdom">Animalia</named-content>
              </kwd><kwd>
                <named-content content-type="order">Trichoptera</named-content>
              </kwd><kwd>
                <named-content content-type="family">Hydrobiosidae</named-content>
              </kwd></kwd-group><mixed-citation publication-type="journal"><person-group><name><surname>Rázuri-Gonzales</surname><given-names>Ernesto</given-names></name><name><surname>Holzenthal</surname><given-names>Ralph W.</given-names></name></person-group><article-title>﻿The genus <italic><tp:taxon-name><tp:taxon-name-part taxon-name-part-type="subgenus" reg="Atopsyche">Atopsyche</tp:taxon-name-part></tp:taxon-name></italic> (<tp:taxon-name><tp:taxon-name-part taxon-name-part-type="order">Trichoptera</tp:taxon-name-part></tp:taxon-name>, <tp:taxon-name><tp:taxon-name-part taxon-name-part-type="family">Hydrobiosidae</tp:taxon-name-part></tp:taxon-name>) in Peru, with the description of seven new species</article-title><source>Zookeys</source><day>10</day><month>12</month><year>2025</year><volume>1263</volume><fpage>441</fpage><lpage>478</lpage><pub-id pub-id-type="doi">10.3897/zookeys.1263.150396</pub-id></mixed-citation></tp:treatment-meta><tp:nomenclature><label>﻿</label><tp:taxon-name><object-id xmlns:xlink="http://www.w3.org/1999/xlink" content-type="arpha" xlink:type="simple">DE8EF66E-A247-5A6E-8462-D6A0D9743618</object-id>
              <tp:taxon-name-part taxon-name-part-type="genus" reg="Atopsyche">Atopsyche</tp:taxon-name-part> (<tp:taxon-name-part taxon-name-part-type="subgenus" reg="Dolochorema">Dolochorema</tp:taxon-name-part>) <tp:taxon-name-part taxon-name-part-type="species" reg="bispinosa">bispinosa</tp:taxon-name-part></tp:taxon-name><tp:taxon-authority>Schmid, 1989</tp:taxon-authority><xref ref-type="fig" rid="F16">Fig. 16</xref><xref ref-type="fig" rid="F17">(wing venation), Fig. 17 (male genitalia)</xref><tp:nomenclature-citation-list><tp:nomenclature-citation><tp:taxon-name>
                  <tp:taxon-name-part taxon-name-part-type="genus" reg="Atopsyche">Atopsyche</tp:taxon-name-part> (<tp:taxon-name-part taxon-name-part-type="subgenus" reg="Dolochorema">Dolochorema</tp:taxon-name-part>) <tp:taxon-name-part taxon-name-part-type="species" reg="bispinosa">bispinosa</tp:taxon-name-part></tp:taxon-name><comment>Schmid, 1989: 120 [Type locality: Bolivia, Dpto. La Paz, Unduavi-Coroico; NMNH; ♂]. <xref ref-type="bibr" rid="B2">Angrisano 1999</xref>: 27 [checklist].</comment></tp:nomenclature-citation></tp:nomenclature-citation-list></tp:nomenclature><tp:treatment-sec sec-type="material" id="SECID0ESUBG"><title>Material examined.</title><p><bold><italic>Paratype</italic>.</bold> Bolivia • ♂; La Paz, Unduavi/Coroico; 2500 m a.s.l.; 19–25 Nov. 1984; L. E. Peña G. leg.; <named-content xmlns:xlink="http://www.w3.org/1999/xlink" content-type="dwc:institutional_code" xlink:title="National Museum of Natural History, Smithsonian Institution" xlink:href="http://grbio.org/institution/smithsonian-institution-national-museum-natural-history-0" xlink:type="simple">USNM</named-content>.</p><fig id="F16" position="float" orientation="portrait"><object-id xmlns:xlink="http://www.w3.org/1999/xlink" content-type="doi" xlink:type="simple">10.3897/zookeys.1263.150396.figure16</object-id><object-id xmlns:xlink="http://www.w3.org/1999/xlink" content-type="arpha" xlink:type="simple">9E6FB296-006A-5F3D-9C96-6686769A6734</object-id><label>Figure 16.</label><caption><p><italic><tp:taxon-name><tp:taxon-name-part taxon-name-part-type="genus" reg="Atopsyche">Atopsyche</tp:taxon-name-part> <tp:taxon-name-part taxon-name-part-type="species" reg="bispinosa">bispinosa</tp:taxon-name-part></tp:taxon-name></italic> Schmid, 1989, wing venation. <bold>A.</bold> Forewing; <bold>B.</bold> Hindwing.</p></caption><graphic xmlns:xlink="http://www.w3.org/1999/xlink" xlink:href="zookeys-1263-441_article-150396__-g016.jpg" position="float" orientation="portrait" xlink:type="simple" id="oo_1488345.jpg"><uri content-type="original_file" xlink:type="simple">https://binary.pensoft.net/fig/1488345</uri></graphic></fig><fig id="F17" position="float" orientation="portrait"><object-id xmlns:xlink="http://www.w3.org/1999/xlink" content-type="doi" xlink:type="simple">10.3897/zookeys.1263.150396.figure17</object-id><object-id xmlns:xlink="http://www.w3.org/1999/xlink" content-type="arpha" xlink:type="simple">EF48C68E-AEAC-5DBE-B159-26D06F4CAB61</object-id><label>Figure 17.</label><caption><p><italic><tp:taxon-name><tp:taxon-name-part taxon-name-part-type="genus" reg="Atopsyche">Atopsyche</tp:taxon-name-part> <tp:taxon-name-part taxon-name-part-type="species" reg="bispinosa">bispinosa</tp:taxon-name-part></tp:taxon-name></italic> Schmid, 1989, male genitalia. <bold>A.</bold> Segments IX and X, lateral (inset: group of long setae on mesal surface); <bold>B.</bold> Right parapod and preanal appendage, dorsal; <bold>C.</bold> Inferior appendages and segment IX, ventral (inset: second segment of inferior appendage); <bold>D.</bold> Phallic apparatus, lateral; <bold>E.</bold> Phallic apparatus, dorsal.</p></caption><graphic xmlns:xlink="http://www.w3.org/1999/xlink" xlink:href="zookeys-1263-441_article-150396__-g017.jpg" position="float" orientation="portrait" xlink:type="simple" id="oo_1488346.jpg"><uri content-type="original_file" xlink:type="simple">https://binary.pensoft.net/fig/1488346</uri></graphic></fig></tp:treatment-sec><tp:treatment-sec sec-type="distribution" id="SECID0E6WBG"><title>Distribution.</title><p>Bolivia.</p></tp:treatment-sec><ref-list><ref id="B2"><mixed-citation xmlns:xlink="http://www.w3.org/1999/xlink" xlink:type="simple"><person-group><name name-style="western"><surname>Angrisano</surname><given-names>EB</given-names></name></person-group> (<year>1999</year>) <article-title>Orden <tp:taxon-name><tp:taxon-name-part taxon-name-part-type="order">Trichoptera</tp:taxon-name-part></tp:taxon-name>: Lista preliminar de especies de la Argentina y países limitrofes. Parte 1. Suborden Spicipalpia.</article-title><source>Physis (Buenos Aires), Seccion B</source><volume>57</volume>: <fpage>25</fpage>–<lpage>37</lpage>.</mixed-citation></ref></ref-list></tp:taxon-treatment>
