# Supplementary material for: ﻿The genus Atopsyche (Trichoptera, Hydrobiosidae) in Peru, with the description of seven new species
Source: Zookeys. 2025 Dec 10;1263:441–78. doi: 10.3897/zookeys.1263.150396 (PMC12712636; doi:10.3897/zookeys.1263.150396)
Supplement: XML Treatment for Atopsyche (Dolochorema) irregularis [file zookeys.1263.150396-treatment9.xml]

<!DOCTYPE tp:taxon-treatment
  PUBLIC "-//TaxonX//DTD Taxonomic Treatment Publishing DTD v0 20100105//EN" "tax-treatment-NSO.dtd">
<tp:taxon-treatment xmlns:tp="http://www.plazi.org/taxpub"><tp:treatment-meta><kwd-group><label>Taxon classification</label><kwd>
                <named-content content-type="kingdom">Animalia</named-content>
              </kwd><kwd>
                <named-content content-type="order">Trichoptera</named-content>
              </kwd><kwd>
                <named-content content-type="family">Hydrobiosidae</named-content>
              </kwd></kwd-group><mixed-citation publication-type="journal"><person-group><name><surname>Rázuri-Gonzales</surname><given-names>Ernesto</given-names></name><name><surname>Holzenthal</surname><given-names>Ralph W.</given-names></name></person-group><article-title>﻿The genus <italic><tp:taxon-name><tp:taxon-name-part taxon-name-part-type="subgenus" reg="Atopsyche">Atopsyche</tp:taxon-name-part></tp:taxon-name></italic> (<tp:taxon-name><tp:taxon-name-part taxon-name-part-type="order">Trichoptera</tp:taxon-name-part></tp:taxon-name>, <tp:taxon-name><tp:taxon-name-part taxon-name-part-type="family">Hydrobiosidae</tp:taxon-name-part></tp:taxon-name>) in Peru, with the description of seven new species</article-title><source>Zookeys</source><day>10</day><month>12</month><year>2025</year><volume>1263</volume><fpage>441</fpage><lpage>478</lpage><pub-id pub-id-type="doi">10.3897/zookeys.1263.150396</pub-id></mixed-citation></tp:treatment-meta><tp:nomenclature><label>﻿</label><tp:taxon-name><object-id xmlns:xlink="http://www.w3.org/1999/xlink" content-type="arpha" xlink:type="simple">F4AE598E-C4F3-51AC-9F2A-0940629F4ED8</object-id>
              <tp:taxon-name-part taxon-name-part-type="genus" reg="Atopsyche">Atopsyche</tp:taxon-name-part> (<tp:taxon-name-part taxon-name-part-type="subgenus" reg="Dolochorema">Dolochorema</tp:taxon-name-part>) <tp:taxon-name-part taxon-name-part-type="species" reg="irregularis">irregularis</tp:taxon-name-part></tp:taxon-name><tp:taxon-authority>(Banks, 1913)</tp:taxon-authority><xref ref-type="fig" rid="F18">Fig. 18</xref><xref ref-type="fig" rid="F19">(wing venation), Fig. 19 (male genitalia)</xref><tp:nomenclature-citation-list><tp:nomenclature-citation><tp:taxon-name>
                  <tp:taxon-name-part taxon-name-part-type="genus" reg="Atopsyche">Atopsyche</tp:taxon-name-part> (<tp:taxon-name-part taxon-name-part-type="subgenus" reg="Dolochorema">Dolochorema</tp:taxon-name-part>) <tp:taxon-name-part taxon-name-part-type="species" reg="irregularis">irregularis</tp:taxon-name-part></tp:taxon-name><comment>Banks, 1913: 240 [Type locality: Peru, S.E., Cuzco; <named-content xmlns:xlink="http://www.w3.org/1999/xlink" content-type="dwc:institutional_code" xlink:title="Museum of Comparative Zoology, Harvard University" xlink:href="http://grbio.org/institution/museum-comparative-zoology" xlink:type="simple">MCZ</named-content>; ♂; in <tp:taxon-name><tp:taxon-name-part taxon-name-part-type="genus" reg="Atopsyche"/><tp:taxon-name-part taxon-name-part-type="subgenus" reg="Dolochorema">Dolochorema</tp:taxon-name-part></tp:taxon-name>]. <xref ref-type="bibr" rid="B44">Ross 1956</xref>: 125 [♂]. <xref ref-type="bibr" rid="B47">Schmid 1989</xref>: 160 [to <tp:taxon-name><tp:taxon-name-part taxon-name-part-type="subgenus" reg="Atopsyche">Atopsyche</tp:taxon-name-part></tp:taxon-name>].</comment></tp:nomenclature-citation></tp:nomenclature-citation-list></tp:nomenclature><tp:treatment-sec sec-type="material" id="SECID0EC1BG"><title>Material examined.</title><p><bold><italic>Holotype</italic>.</bold> Peru • ♂; Cuzco, S. E. Peru; 2300 m a.s.l.; Anton Heinrich Hermann Fassl leg.; Type 11785; <named-content xmlns:xlink="http://www.w3.org/1999/xlink" content-type="dwc:institutional_code" xlink:title="Museum of Comparative Zoology, Harvard University" xlink:href="http://grbio.org/institution/museum-comparative-zoology" xlink:type="simple">MCZ</named-content>.</p><fig id="F18" position="float" orientation="portrait"><object-id xmlns:xlink="http://www.w3.org/1999/xlink" content-type="doi" xlink:type="simple">10.3897/zookeys.1263.150396.figure18</object-id><object-id xmlns:xlink="http://www.w3.org/1999/xlink" content-type="arpha" xlink:type="simple">12E9D5D4-4D56-556D-B098-DFC7C13D0482</object-id><label>Figure 18.</label><caption><p><italic><tp:taxon-name><tp:taxon-name-part taxon-name-part-type="genus" reg="Atopsyche">Atopsyche</tp:taxon-name-part> <tp:taxon-name-part taxon-name-part-type="species" reg="irregularis">irregularis</tp:taxon-name-part></tp:taxon-name></italic> (Banks, 1913), wing venation. <bold>A.</bold> Forewing; <bold>B.</bold> Hindwing.</p></caption><graphic xmlns:xlink="http://www.w3.org/1999/xlink" xlink:href="zookeys-1263-441_article-150396__-g018.jpg" position="float" orientation="portrait" xlink:type="simple" id="oo_1488347.jpg"><uri content-type="original_file" xlink:type="simple">https://binary.pensoft.net/fig/1488347</uri></graphic></fig><fig id="F19" position="float" orientation="portrait"><object-id xmlns:xlink="http://www.w3.org/1999/xlink" content-type="doi" xlink:type="simple">10.3897/zookeys.1263.150396.figure19</object-id><object-id xmlns:xlink="http://www.w3.org/1999/xlink" content-type="arpha" xlink:type="simple">339EF84D-4538-5E35-B702-9E0716CC0222</object-id><label>Figure 19.</label><caption><p><italic><tp:taxon-name><tp:taxon-name-part taxon-name-part-type="genus" reg="Atopsyche">Atopsyche</tp:taxon-name-part> <tp:taxon-name-part taxon-name-part-type="species" reg="irregularis">irregularis</tp:taxon-name-part></tp:taxon-name></italic> (Banks, 1913), male genitalia. <bold>A.</bold> Segments IX and X, lateral; <bold>B.</bold> Right parapod and preanal appendage, dorsal; <bold>C.</bold> Inferior appendages and segment IX, ventral (inset: second segment of inferior appendage); <bold>D.</bold> Phallic apparatus, lateral; <bold>E.</bold> Phallic apparatus, dorsal.</p></caption><graphic xmlns:xlink="http://www.w3.org/1999/xlink" xlink:href="zookeys-1263-441_article-150396__-g019.jpg" position="float" orientation="portrait" xlink:type="simple" id="oo_1488348.jpg"><uri content-type="original_file" xlink:type="simple">https://binary.pensoft.net/fig/1488348</uri></graphic></fig></tp:treatment-sec><tp:treatment-sec sec-type="distribution" id="SECID0EP3BG"><title>Distribution.</title><p>Peru.</p></tp:treatment-sec><tp:treatment-sec sec-type="remarks" id="SECID0EU3BG"><title>Remarks.</title><p><italic><tp:taxon-name><tp:taxon-name-part taxon-name-part-type="genus" reg="Atopsyche">Atopsyche</tp:taxon-name-part> <tp:taxon-name-part taxon-name-part-type="species" reg="irregularis">irregularis</tp:taxon-name-part></tp:taxon-name></italic> was the first species described in the genus <italic><tp:taxon-name><tp:taxon-name-part taxon-name-part-type="genus" reg="Atopsyche"/><tp:taxon-name-part taxon-name-part-type="subgenus" reg="Dolochorema">Dolochorema</tp:taxon-name-part></tp:taxon-name></italic> (Banks, 1913), and later synonymized with <italic><tp:taxon-name><tp:taxon-name-part taxon-name-part-type="subgenus" reg="Atopsyche">Atopsyche</tp:taxon-name-part></tp:taxon-name></italic> (<xref ref-type="bibr" rid="B47">Schmid 1989</xref>). It has only been recorded from the Cuzco Department in Peru.</p></tp:treatment-sec><ref-list><ref id="B44"><mixed-citation xmlns:xlink="http://www.w3.org/1999/xlink" xlink:type="simple"><person-group><name name-style="western"><surname>Ross</surname><given-names>HH</given-names></name></person-group> (<year>1956</year>) <source>Evolution and Classification of the Mountain Caddisflies.</source><publisher-name>University of Illinois Press</publisher-name>, <publisher-loc>Urbana</publisher-loc>, <size units="page">213 pp</size>.</mixed-citation></ref><ref id="B47"><mixed-citation xmlns:xlink="http://www.w3.org/1999/xlink" xlink:type="simple"><person-group><name name-style="western"><surname>Schmid</surname><given-names>F</given-names></name></person-group> (<year>1989</year>) Les Hydrobiosides (<tp:taxon-name><tp:taxon-name-part taxon-name-part-type="order">Trichoptera</tp:taxon-name-part></tp:taxon-name>, <tp:taxon-name><tp:taxon-name-part taxon-name-part-type="suborder">Annulipalpia</tp:taxon-name-part></tp:taxon-name>). Bulletin de l’Institut Royal des Sciences Naturelles de Belgique. Entomologie 59(Supplement): 1–154.</mixed-citation></ref></ref-list></tp:taxon-treatment>
