# Supplementary material for: ﻿The genus Atopsyche (Trichoptera, Hydrobiosidae) in Peru, with the description of seven new species
Source: Zookeys. 2025 Dec 10;1263:441–78. doi: 10.3897/zookeys.1263.150396 (PMC12712636; doi:10.3897/zookeys.1263.150396)
Supplement: XML Treatment for Atopsyche (Atopsaura) callosa [file zookeys.1263.150396-treatment11.xml]

<!DOCTYPE tp:taxon-treatment
  PUBLIC "-//TaxonX//DTD Taxonomic Treatment Publishing DTD v0 20100105//EN" "tax-treatment-NSO.dtd">
<tp:taxon-treatment xmlns:tp="http://www.plazi.org/taxpub"><tp:treatment-meta><kwd-group><label>Taxon classification</label><kwd>
                <named-content content-type="kingdom">Animalia</named-content>
              </kwd><kwd>
                <named-content content-type="order">Trichoptera</named-content>
              </kwd><kwd>
                <named-content content-type="family">Hydrobiosidae</named-content>
              </kwd></kwd-group><mixed-citation publication-type="journal"><person-group><name><surname>Rázuri-Gonzales</surname><given-names>Ernesto</given-names></name><name><surname>Holzenthal</surname><given-names>Ralph W.</given-names></name></person-group><article-title>﻿The genus <italic><tp:taxon-name><tp:taxon-name-part taxon-name-part-type="subgenus" reg="Atopsyche">Atopsyche</tp:taxon-name-part></tp:taxon-name></italic> (<tp:taxon-name><tp:taxon-name-part taxon-name-part-type="order">Trichoptera</tp:taxon-name-part></tp:taxon-name>, <tp:taxon-name><tp:taxon-name-part taxon-name-part-type="family">Hydrobiosidae</tp:taxon-name-part></tp:taxon-name>) in Peru, with the description of seven new species</article-title><source>Zookeys</source><day>10</day><month>12</month><year>2025</year><volume>1263</volume><fpage>441</fpage><lpage>478</lpage><pub-id pub-id-type="doi">10.3897/zookeys.1263.150396</pub-id></mixed-citation></tp:treatment-meta><tp:nomenclature><label>﻿</label><tp:taxon-name><object-id xmlns:xlink="http://www.w3.org/1999/xlink" content-type="arpha" xlink:type="simple">6C3F6F09-B0DE-5CD4-BC5F-6661B93E89F4</object-id>
              <tp:taxon-name-part taxon-name-part-type="genus" reg="Atopsyche">Atopsyche</tp:taxon-name-part> (<tp:taxon-name-part taxon-name-part-type="subgenus" reg="Atopsaura">Atopsaura</tp:taxon-name-part>) <tp:taxon-name-part taxon-name-part-type="species" reg="callosa">callosa</tp:taxon-name-part></tp:taxon-name><tp:taxon-authority>(Navás, 1924)</tp:taxon-authority><tp:nomenclature-citation-list><tp:nomenclature-citation><tp:taxon-name>
                  <tp:taxon-name-part taxon-name-part-type="genus" reg="Atopsyche">Atopsyche</tp:taxon-name-part> (<tp:taxon-name-part taxon-name-part-type="subgenus" reg="Atopsaura">Atopsaura</tp:taxon-name-part>) <tp:taxon-name-part taxon-name-part-type="species" reg="callosa">callosa</tp:taxon-name-part></tp:taxon-name><comment>Navás, 1924: 78 [Type locality: Costa Rica; MNHNP; ♂; in <tp:taxon-name><tp:taxon-name-part taxon-name-part-type="genus" reg="Ventrarma">Ventrarma</tp:taxon-name-part></tp:taxon-name>]. <xref ref-type="bibr" rid="B14">Flint 1975</xref>: 566 [synonymy]. <xref ref-type="bibr" rid="B31">McElravy et al. 1981</xref>: 152 [distribution]. <xref ref-type="bibr" rid="B21">Holzenthal 1988</xref>: 53 [distribution]. <xref ref-type="bibr" rid="B48">Sykora 1991</xref>: 250 [distribution]. <xref ref-type="bibr" rid="B15">Flint 1991</xref>: 18 [♂; distribution]. <xref ref-type="bibr" rid="B1">Aguila 1992</xref>: 533 [distribution]. <xref ref-type="bibr" rid="B16">Flint 1996</xref>: 379 [distribution]. <xref ref-type="bibr" rid="B2">Angrisano 1999</xref>: 26 [checklist]. <xref ref-type="bibr" rid="B33">Muñoz-Quesada 2000</xref>: 275 [checklist]. <xref ref-type="bibr" rid="B23">Holzenthal and Cressa 2002</xref>: 134 [distribution]. <xref ref-type="bibr" rid="B46">Rueda Martín 2006</xref>: 58 [larva; pupa; distribution]. <xref ref-type="bibr" rid="B27">Isa Miranda and Rueda Martín 2014</xref>: 199 [distribution]. <xref ref-type="bibr" rid="B4">Armitage et al. 2015</xref>: 8 [checklist]. <xref ref-type="bibr" rid="B3">Armitage and Cornejo 2015</xref>: 197 [checklist].</comment></tp:nomenclature-citation><tp:nomenclature-citation><tp:taxon-name>
                  <tp:taxon-name-part taxon-name-part-type="genus" reg="Atopsyche">Atopsyche</tp:taxon-name-part> (<tp:taxon-name-part taxon-name-part-type="subgenus" reg="Atopsaura">Atopsaura</tp:taxon-name-part>) <tp:taxon-name-part taxon-name-part-type="species" reg="alconura">alconura</tp:taxon-name-part></tp:taxon-name><comment>Ross, 1953: 288 [Type locality: Peru, Dpto. Cuzco, Pcia. Paucartambo, Cosnipata Valley; INHS; ♂]. <xref ref-type="bibr" rid="B14">Flint 1975</xref>: 566 [to synonymy].</comment></tp:nomenclature-citation><tp:nomenclature-citation><tp:taxon-name>
                  <tp:taxon-name-part taxon-name-part-type="genus" reg="Atopsyche">Atopsyche</tp:taxon-name-part> (<tp:taxon-name-part taxon-name-part-type="subgenus" reg="Atopsaura">Atopsaura</tp:taxon-name-part>) <tp:taxon-name-part taxon-name-part-type="species" reg="schmidi">schmidi</tp:taxon-name-part></tp:taxon-name><comment>Denning, 1965: 267 [Type locality: Costa Rica, San Jose; <named-content xmlns:xlink="http://www.w3.org/1999/xlink" content-type="dwc:institutional_code" xlink:title="California Academy of Sciences" xlink:href="http://grbio.org/institution/california-academy-sciences" xlink:type="simple">CAS</named-content>; ♂]. <xref ref-type="bibr" rid="B14">Flint 1975</xref>: 566 [to synonymy].</comment></tp:nomenclature-citation></tp:nomenclature-citation-list></tp:nomenclature><tp:treatment-sec sec-type="material" id="SECID0E4GAI"><title>Material examined.</title><p>Peru • 2♂24♀; Pasco, small creek in Yanachaga-Chemillén NP buffer zone, San Daniel sector; <named-content xmlns:xlink="http://www.w3.org/1999/xlink" content-type="dwc:verbatimCoordinates" xlink:type="simple"><named-content content-type="geo-json" specific-use="{&#34;type&#34;:&#34;Point&#34;,&#34;coordinates&#34;:[-75.473200,-10.427800]}" id="NCID0EMHAI" xlink:type="simple">10.4278°S, 75.4732°W</named-content></named-content>, 2134 m a.s.l.; 16 Nov. 2010; C. Carranza, J. Peralta leg.; light trap; <named-content xmlns:xlink="http://www.w3.org/1999/xlink" content-type="dwc:institutional_code" xlink:title="Museo de Historia Natural, Universidad Nacional Mayor de San Marcos" xlink:href="http://grbio.org/institution/museo-de-historia-natural-universidad-nacional-mayor-de-san-marcos" xlink:type="simple">MUSM</named-content>. • 1♂6♀; same data as preceding, but 17 Nov. 2010; <named-content xmlns:xlink="http://www.w3.org/1999/xlink" content-type="dwc:institutional_code" xlink:title="Museo de Historia Natural, Universidad Nacional Mayor de San Marcos" xlink:href="http://grbio.org/institution/museo-de-historia-natural-universidad-nacional-mayor-de-san-marcos" xlink:type="simple">MUSM</named-content>.</p></tp:treatment-sec><tp:treatment-sec sec-type="distribution" id="SECID0EZHAI"><title>Distribution.</title><p>Argentina, Bolivia, Colombia, Costa Rica, Ecuador, Panama, Peru (Cuzco Department, Pasco Department), Venezuela.</p></tp:treatment-sec><tp:treatment-sec sec-type="remarks" id="SECID0E5HAI"><title>Remarks.</title><p><italic><tp:taxon-name><tp:taxon-name-part taxon-name-part-type="genus" reg="Atopsyche">Atopsyche</tp:taxon-name-part> <tp:taxon-name-part taxon-name-part-type="species" reg="callosa">callosa</tp:taxon-name-part></tp:taxon-name></italic> is one of the most widely distributed species in the genus, recorded from Costa Rica to Argentina (<xref ref-type="bibr" rid="B22">Holzenthal and Calor 2017</xref>). In Peru, it has previously been reported from Cuzco (<xref ref-type="bibr" rid="B16">Flint 1996</xref>). In this study, we provide the first record of <italic><tp:taxon-name><tp:taxon-name-part taxon-name-part-type="genus" reg="Atopsyche">A.</tp:taxon-name-part> <tp:taxon-name-part taxon-name-part-type="species" reg="callosa">callosa</tp:taxon-name-part></tp:taxon-name></italic> from Pasco.</p></tp:treatment-sec><ref-list><ref id="B14"><mixed-citation xmlns:xlink="http://www.w3.org/1999/xlink" xlink:type="simple"><person-group><name name-style="western"><surname>Flint</surname><given-names>Jr OS</given-names></name></person-group> (<year>1975</year>) <article-title>Studies of Neotropical caddisflies, XX: <tp:taxon-name><tp:taxon-name-part taxon-name-part-type="order">Trichoptera</tp:taxon-name-part></tp:taxon-name> collected by the Hamburg South-Peruvian Expedition.</article-title><source>Entomologische Mitteilungen aus dem Zoologischen Museum Hamburg</source><volume>4</volume>: <fpage>565</fpage>–<lpage>573</lpage>.</mixed-citation></ref><ref id="B31"><mixed-citation xmlns:xlink="http://www.w3.org/1999/xlink" xlink:type="simple"><person-group><name name-style="western"><surname>McElravy</surname><given-names>EP</given-names></name><name name-style="western"><surname>Resh</surname><given-names>VH</given-names></name><name name-style="western"><surname>Wolda</surname><given-names>H</given-names></name><name name-style="western"><surname>Flint</surname><given-names>Jr OS</given-names></name></person-group> (<year>1981</year>) <article-title>Diversity of adult <tp:taxon-name><tp:taxon-name-part taxon-name-part-type="order">Trichoptera</tp:taxon-name-part></tp:taxon-name> in a ‘non-seasonal’ tropical environment.</article-title> In: <person-group><name name-style="western"><surname>Moretti</surname><given-names>GP</given-names></name></person-group> (<role>Ed.</role>) <issue-title>Proceedings of the 3rd International Symposium on Trichoptera.</issue-title><source>Dr. W. Junk, The Hague</source>, <fpage>149</fpage>–<lpage>156</lpage>. <ext-link xlink:href="10.1007/978-94-009-8641-1_20" ext-link-type="doi" xlink:type="simple">https://doi.org/10.1007/978-94-009-8641-1_20</ext-link></mixed-citation></ref><ref id="B21"><mixed-citation xmlns:xlink="http://www.w3.org/1999/xlink" xlink:type="simple"><person-group><name name-style="western"><surname>Holzenthal</surname><given-names>RW</given-names></name></person-group> (<year>1988</year>) <article-title>Catalogo systematico de los Trichopteros de Costa Rica (<tp:taxon-name><tp:taxon-name-part taxon-name-part-type="class">Insecta</tp:taxon-name-part></tp:taxon-name>: <tp:taxon-name><tp:taxon-name-part taxon-name-part-type="order">Trichoptera</tp:taxon-name-part></tp:taxon-name>).</article-title><source>Brenesia</source><volume>29</volume>: <fpage>51</fpage>–<lpage>82</lpage>.</mixed-citation></ref><ref id="B48"><mixed-citation xmlns:xlink="http://www.w3.org/1999/xlink" xlink:type="simple"><person-group><name name-style="western"><surname>Sykora</surname><given-names>JL</given-names></name></person-group> (<year>1991</year>) <article-title>New species of <tp:taxon-name><tp:taxon-name-part taxon-name-part-type="family">Hydrobiosidae</tp:taxon-name-part></tp:taxon-name> from Ecuador (<tp:taxon-name><tp:taxon-name-part taxon-name-part-type="class">Insecta</tp:taxon-name-part></tp:taxon-name>: <tp:taxon-name><tp:taxon-name-part taxon-name-part-type="order">Trichoptera</tp:taxon-name-part></tp:taxon-name>: <tp:taxon-name><tp:taxon-name-part taxon-name-part-type="family">Hydrobiosidae</tp:taxon-name-part></tp:taxon-name>).</article-title><source>Annals of the Carnegie Museum</source><volume>60</volume>(<issue>3</issue>): <fpage>243</fpage>–<lpage>251</lpage>. <ext-link xlink:href="10.5962/p.330469" ext-link-type="doi" xlink:type="simple">https://doi.org/10.5962/p.330469</ext-link></mixed-citation></ref><ref id="B15"><mixed-citation xmlns:xlink="http://www.w3.org/1999/xlink" xlink:type="simple"><person-group><name name-style="western"><surname>Flint</surname><given-names>Jr OS</given-names></name></person-group> (<year>1991</year>) <article-title>Studies of Neotropical caddisflies, XLV: The taxonomy, phenology, and faunistics of the <tp:taxon-name><tp:taxon-name-part taxon-name-part-type="order">Trichoptera</tp:taxon-name-part></tp:taxon-name> of Antioquia, Colombia.</article-title><source>Smithsonian Contributions to Zoology</source><volume>520</volume>(<issue>520</issue>): <fpage>1</fpage>–<lpage>113</lpage>. <ext-link xlink:href="10.5479/si.00810282.520" ext-link-type="doi" xlink:type="simple">https://doi.org/10.5479/si.00810282.520</ext-link></mixed-citation></ref><ref id="B1"><mixed-citation xmlns:xlink="http://www.w3.org/1999/xlink" xlink:type="simple"><person-group><name name-style="western"><surname>Aguila</surname><given-names>Y</given-names></name></person-group> (<year>1992</year>) <article-title>Systematic catalogue of the caddisflies of Panama (<tp:taxon-name><tp:taxon-name-part taxon-name-part-type="order">Trichoptera</tp:taxon-name-part></tp:taxon-name>).</article-title> In: <person-group><name name-style="western"><surname>Quintero</surname><given-names>D</given-names></name><name name-style="western"><surname>Aiello</surname><given-names>A</given-names></name></person-group> (<role>Eds</role>) <issue-title>Insects of Panama and Mesoamerica: Selected Studies.</issue-title><source>Oxford University Press, Oxford, UK</source>, <fpage>532</fpage>–<lpage>548</lpage>. <ext-link xlink:href="10.1093/oso/9780198540182.003.0033" ext-link-type="doi" xlink:type="simple">https://doi.org/10.1093/oso/9780198540182.003.0033</ext-link></mixed-citation></ref><ref id="B16"><mixed-citation xmlns:xlink="http://www.w3.org/1999/xlink" xlink:type="simple"><person-group><name name-style="western"><surname>Flint</surname><given-names>Jr OS</given-names></name></person-group> (<year>1996</year>) <article-title>The <tp:taxon-name><tp:taxon-name-part taxon-name-part-type="order">Trichoptera</tp:taxon-name-part></tp:taxon-name> collected on the expeditions to Parque Manu, Madre de Dios, Peru.</article-title> In: <person-group><name name-style="western"><surname>Wilson</surname><given-names>DE</given-names></name><name name-style="western"><surname>Sandoval</surname><given-names>A</given-names></name></person-group> (<role>Eds</role>) <issue-title>Manu, the biodiversity of southeastern Peru.</issue-title><source>Smithsonian Institution, Washington, D.C.</source>, <fpage>369</fpage>–<lpage>430</lpage>.</mixed-citation></ref><ref id="B2"><mixed-citation xmlns:xlink="http://www.w3.org/1999/xlink" xlink:type="simple"><person-group><name name-style="western"><surname>Angrisano</surname><given-names>EB</given-names></name></person-group> (<year>1999</year>) <article-title>Orden <tp:taxon-name><tp:taxon-name-part taxon-name-part-type="order">Trichoptera</tp:taxon-name-part></tp:taxon-name>: Lista preliminar de especies de la Argentina y países limitrofes. Parte 1. Suborden Spicipalpia.</article-title><source>Physis (Buenos Aires), Seccion B</source><volume>57</volume>: <fpage>25</fpage>–<lpage>37</lpage>.</mixed-citation></ref><ref id="B33"><mixed-citation xmlns:xlink="http://www.w3.org/1999/xlink" xlink:type="simple"><person-group><name name-style="western"><surname>Muñoz-Quesada</surname><given-names>F</given-names></name></person-group> (<year>2000</year>) <article-title>Especies del orden <tp:taxon-name><tp:taxon-name-part taxon-name-part-type="order">Trichoptera</tp:taxon-name-part></tp:taxon-name> (<tp:taxon-name><tp:taxon-name-part taxon-name-part-type="class">Insecta</tp:taxon-name-part></tp:taxon-name>) en Colombia.</article-title><source>Biota Colombiana</source><volume>1</volume>: <fpage>267</fpage>–<lpage>288</lpage>.</mixed-citation></ref><ref id="B23"><mixed-citation xmlns:xlink="http://www.w3.org/1999/xlink" xlink:type="simple"><person-group><name name-style="western"><surname>Holzenthal</surname><given-names>RW</given-names></name><name name-style="western"><surname>Cressa</surname><given-names>C</given-names></name></person-group> (<year>2002</year>) <article-title>The <tp:taxon-name><tp:taxon-name-part taxon-name-part-type="order">Trichoptera</tp:taxon-name-part></tp:taxon-name>, caddisflies, of Venezuela: Three new species and records of <italic><tp:taxon-name><tp:taxon-name-part taxon-name-part-type="subgenus">Atopsyche</tp:taxon-name-part></tp:taxon-name></italic> Banks (<tp:taxon-name><tp:taxon-name-part taxon-name-part-type="family">Hydrobiosidae</tp:taxon-name-part></tp:taxon-name>).</article-title><source>Studies on Neotropical Fauna and Environment</source><volume>37</volume>(<issue>2</issue>): <fpage>133</fpage>–<lpage>143</lpage>. <ext-link xlink:href="10.1076/snfe.37.2.133.8578" ext-link-type="doi" xlink:type="simple">https://doi.org/10.1076/snfe.37.2.133.8578</ext-link></mixed-citation></ref><ref id="B46"><mixed-citation xmlns:xlink="http://www.w3.org/1999/xlink" xlink:type="simple"><person-group><name name-style="western"><surname>Rueda Martín</surname><given-names>PA</given-names></name></person-group> (<year>2006</year>) <article-title>Associations, new records, and a new species of <italic><tp:taxon-name><tp:taxon-name-part taxon-name-part-type="subgenus">Atopsyche</tp:taxon-name-part></tp:taxon-name></italic> from northwestern Argentina and southern Bolivia (<tp:taxon-name><tp:taxon-name-part taxon-name-part-type="order">Trichoptera</tp:taxon-name-part></tp:taxon-name>: <tp:taxon-name><tp:taxon-name-part taxon-name-part-type="family">Hydrobiosidae</tp:taxon-name-part></tp:taxon-name>).</article-title><source>Zootaxa</source><volume>1367</volume>: <fpage>51</fpage>–<lpage>62</lpage>. <ext-link xlink:href="10.11646/zootaxa.1367.1.3" ext-link-type="doi" xlink:type="simple">https://doi.org/10.11646/zootaxa.1367.1.3</ext-link></mixed-citation></ref><ref id="B27"><mixed-citation xmlns:xlink="http://www.w3.org/1999/xlink" xlink:type="simple"><person-group><name name-style="western"><surname>Isa Miranda</surname><given-names>ÁV</given-names></name><name name-style="western"><surname>Rueda Martín</surname><given-names>PA</given-names></name></person-group> (<year>2014</year>) <article-title>El Orden <tp:taxon-name><tp:taxon-name-part taxon-name-part-type="order">Trichoptera</tp:taxon-name-part></tp:taxon-name> en Tucumán, Argentina: nuevo registro de <italic><tp:taxon-name><tp:taxon-name-part taxon-name-part-type="genus">Leucotrichia</tp:taxon-name-part> <tp:taxon-name-part taxon-name-part-type="species">lerma</tp:taxon-name-part></tp:taxon-name></italic> (Angrisano y Burgos, 2002) (<tp:taxon-name><tp:taxon-name-part taxon-name-part-type="order">Trichoptera</tp:taxon-name-part></tp:taxon-name>: <tp:taxon-name><tp:taxon-name-part taxon-name-part-type="family">Hydroptilidae</tp:taxon-name-part></tp:taxon-name>), descripción de sus estados inmaduros, lista de especies y claves de identificación ilustradas.</article-title><source>Acta Zoológica Lilloana</source><volume>58</volume>: <fpage>194</fpage>–<lpage>223</lpage>.</mixed-citation></ref><ref id="B4"><mixed-citation xmlns:xlink="http://www.w3.org/1999/xlink" xlink:type="simple"><person-group><name name-style="western"><surname>Armitage</surname><given-names>BJ</given-names></name><name name-style="western"><surname>Harris</surname><given-names>SC</given-names></name><name name-style="western"><surname>Arefina-Armitage</surname><given-names>TI</given-names></name><name name-style="western"><surname>Corne</surname><given-names>A</given-names></name></person-group> (<year>2015</year>) <article-title>The <tp:taxon-name><tp:taxon-name-part taxon-name-part-type="order">Trichoptera</tp:taxon-name-part></tp:taxon-name> of Panama. III. Updated species list for caddisflies (<tp:taxon-name><tp:taxon-name-part taxon-name-part-type="class">Insecta</tp:taxon-name-part></tp:taxon-name>: <tp:taxon-name><tp:taxon-name-part taxon-name-part-type="order">Trichoptera</tp:taxon-name-part></tp:taxon-name>) in the Republic of Panama.</article-title><source><tp:taxon-name><tp:taxon-name-part taxon-name-part-type="class">Insecta</tp:taxon-name-part></tp:taxon-name> Mundi</source><volume>0442</volume>: <fpage>1</fpage>–<lpage>16</lpage>.</mixed-citation></ref><ref id="B3"><mixed-citation xmlns:xlink="http://www.w3.org/1999/xlink" xlink:type="simple"><person-group><name name-style="western"><surname>Armitage</surname><given-names>BJ</given-names></name><name name-style="western"><surname>Cornejo</surname><given-names>A</given-names></name></person-group> (<year>2015</year>) <article-title>[2016] Orden <tp:taxon-name><tp:taxon-name-part taxon-name-part-type="order">Trichoptera</tp:taxon-name-part></tp:taxon-name> (<tp:taxon-name><tp:taxon-name-part taxon-name-part-type="class">Insecta</tp:taxon-name-part></tp:taxon-name>) en Panamá: Listas de especies y su distribución por cuencas y unidades administrativas.</article-title><source>Puente Biológico</source><volume>7</volume>: <fpage>175</fpage>–<lpage>199</lpage>.</mixed-citation></ref><ref id="B22"><mixed-citation xmlns:xlink="http://www.w3.org/1999/xlink" xlink:type="simple"><person-group><name name-style="western"><surname>Holzenthal</surname><given-names>RW</given-names></name><name name-style="western"><surname>Calor</surname><given-names>AR</given-names></name></person-group> (<year>2017</year>) <article-title>Catalog of the Neotropical <tp:taxon-name><tp:taxon-name-part taxon-name-part-type="order">Trichoptera</tp:taxon-name-part></tp:taxon-name> (Caddisflies).</article-title><source>ZooKeys</source><volume>654</volume>: <fpage>1</fpage>–<lpage>566</lpage>. <ext-link xlink:href="10.3897/zookeys.654.9516" ext-link-type="doi" xlink:type="simple">https://doi.org/10.3897/zookeys.654.9516</ext-link></mixed-citation></ref></ref-list></tp:taxon-treatment>
