# Supplementary material for: ﻿The genus Atopsyche (Trichoptera, Hydrobiosidae) in Peru, with the description of seven new species
Source: Zookeys. 2025 Dec 10;1263:441–78. doi: 10.3897/zookeys.1263.150396 (PMC12712636; doi:10.3897/zookeys.1263.150396)
Supplement: XML Treatment for Atopsyche (Atopsyche) ikonnikovi [file zookeys.1263.150396-treatment13.xml]

<!DOCTYPE tp:taxon-treatment
  PUBLIC "-//TaxonX//DTD Taxonomic Treatment Publishing DTD v0 20100105//EN" "tax-treatment-NSO.dtd">
<tp:taxon-treatment xmlns:tp="http://www.plazi.org/taxpub"><tp:treatment-meta><kwd-group><label>Taxon classification</label><kwd>
                <named-content content-type="kingdom">Animalia</named-content>
              </kwd><kwd>
                <named-content content-type="order">Trichoptera</named-content>
              </kwd><kwd>
                <named-content content-type="family">Hydrobiosidae</named-content>
              </kwd></kwd-group><mixed-citation publication-type="journal"><person-group><name><surname>Rázuri-Gonzales</surname><given-names>Ernesto</given-names></name><name><surname>Holzenthal</surname><given-names>Ralph W.</given-names></name></person-group><article-title>﻿The genus <italic><tp:taxon-name><tp:taxon-name-part taxon-name-part-type="subgenus" reg="Atopsyche">Atopsyche</tp:taxon-name-part></tp:taxon-name></italic> (<tp:taxon-name><tp:taxon-name-part taxon-name-part-type="order">Trichoptera</tp:taxon-name-part></tp:taxon-name>, <tp:taxon-name><tp:taxon-name-part taxon-name-part-type="family">Hydrobiosidae</tp:taxon-name-part></tp:taxon-name>) in Peru, with the description of seven new species</article-title><source>Zookeys</source><day>10</day><month>12</month><year>2025</year><volume>1263</volume><fpage>441</fpage><lpage>478</lpage><pub-id pub-id-type="doi">10.3897/zookeys.1263.150396</pub-id></mixed-citation></tp:treatment-meta><tp:nomenclature><label>﻿</label><tp:taxon-name><object-id xmlns:xlink="http://www.w3.org/1999/xlink" content-type="arpha" xlink:type="simple">3EDD2084-E8AE-51A0-A9F7-8F85756A3D1B</object-id>
              <tp:taxon-name-part taxon-name-part-type="genus" reg="Atopsyche">Atopsyche</tp:taxon-name-part> (<tp:taxon-name-part taxon-name-part-type="subgenus" reg="Atopsyche">Atopsyche</tp:taxon-name-part>) <tp:taxon-name-part taxon-name-part-type="species" reg="ikonnikovi">ikonnikovi</tp:taxon-name-part></tp:taxon-name><tp:taxon-authority>Martynov, 1912</tp:taxon-authority><tp:nomenclature-citation-list><tp:nomenclature-citation><tp:taxon-name>
                  <tp:taxon-name-part taxon-name-part-type="genus" reg="Atopsyche">Atopsyche</tp:taxon-name-part> (<tp:taxon-name-part taxon-name-part-type="subgenus" reg="Atopsyche">Atopsyche</tp:taxon-name-part>) <tp:taxon-name-part taxon-name-part-type="species" reg="ikonnikovi">ikonnikovi</tp:taxon-name-part></tp:taxon-name><comment>Martynov, 1912: 34 [Type locality: Peru, La Merced; type depository unknown; ♂]. <xref ref-type="bibr" rid="B49">Ulmer 1913</xref>: 384 [distribution]. <xref ref-type="bibr" rid="B45">Ross and King 1952</xref>: 195 [♂]. <xref ref-type="bibr" rid="B2">Angrisano 1999</xref>: 27 [checklist].</comment></tp:nomenclature-citation></tp:nomenclature-citation-list></tp:nomenclature><tp:treatment-sec sec-type="material" id="SECID0EKPAI"><title>Material examined.</title><p>Peru: 1♂; Huánuco, Monson [Monzón] Valley, Tingo María; 23 Sep. 1954; E. I. Schlinger, E. S. Ross leg.; <named-content xmlns:xlink="http://www.w3.org/1999/xlink" content-type="dwc:institutional_code" xlink:title="California Academy of Sciences" xlink:href="http://grbio.org/institution/california-academy-sciences" xlink:type="simple">CAS</named-content>.</p></tp:treatment-sec><tp:treatment-sec sec-type="distribution" id="SECID0EUPAI"><title>Distribution.</title><p>Argentina, Bolivia, Peru (Huánuco Department, Junín Department).</p></tp:treatment-sec><tp:treatment-sec sec-type="remarks" id="SECID0EZPAI"><title>Remarks.</title><p>This species was originally described from La Merced in central Peru (<xref ref-type="bibr" rid="B30">Martynov 1912</xref>). <xref ref-type="bibr" rid="B49">Ulmer (1913)</xref> later recorded it from Salta, Argentina, and <xref ref-type="bibr" rid="B2">Angrisano (1999)</xref> noted its presence in Bolivia. We now present a new record from Tingo María, located approximately 200 km north of La Merced.</p></tp:treatment-sec><ref-list><ref id="B49"><mixed-citation xmlns:xlink="http://www.w3.org/1999/xlink" xlink:type="simple"><person-group><name name-style="western"><surname>Ulmer</surname><given-names>G</given-names></name></person-group> (<year>1913</year>) <article-title>Verzeichnis der südamerikanischen Trichopteren, mit Bemerkungen über einzelne Arten.</article-title><source>Deutsche Entomologische Zeitschrift</source><volume>1913</volume>: <fpage>383</fpage>–<lpage>414</lpage>.</mixed-citation></ref><ref id="B45"><mixed-citation xmlns:xlink="http://www.w3.org/1999/xlink" xlink:type="simple"><person-group><name name-style="western"><surname>Ross</surname><given-names>HH</given-names></name><name name-style="western"><surname>King</surname><given-names>EW</given-names></name></person-group> (<year>1952</year>) <article-title>Biogeographic and taxonomic studies in <italic><tp:taxon-name><tp:taxon-name-part taxon-name-part-type="subgenus">Atopsyche</tp:taxon-name-part></tp:taxon-name></italic> (<tp:taxon-name><tp:taxon-name-part taxon-name-part-type="order">Trichoptera</tp:taxon-name-part></tp:taxon-name>, <tp:taxon-name><tp:taxon-name-part taxon-name-part-type="family">Rhyacophilidae</tp:taxon-name-part></tp:taxon-name>).</article-title><source>Annals of the Entomological Society of America</source><volume>45</volume>(<issue>2</issue>): <fpage>177</fpage>–<lpage>204</lpage>. <ext-link xlink:href="10.1093/aesa/45.2.177" ext-link-type="doi" xlink:type="simple">https://doi.org/10.1093/aesa/45.2.177</ext-link></mixed-citation></ref><ref id="B2"><mixed-citation xmlns:xlink="http://www.w3.org/1999/xlink" xlink:type="simple"><person-group><name name-style="western"><surname>Angrisano</surname><given-names>EB</given-names></name></person-group> (<year>1999</year>) <article-title>Orden <tp:taxon-name><tp:taxon-name-part taxon-name-part-type="order">Trichoptera</tp:taxon-name-part></tp:taxon-name>: Lista preliminar de especies de la Argentina y países limitrofes. Parte 1. Suborden Spicipalpia.</article-title><source>Physis (Buenos Aires), Seccion B</source><volume>57</volume>: <fpage>25</fpage>–<lpage>37</lpage>.</mixed-citation></ref><ref id="B30"><mixed-citation xmlns:xlink="http://www.w3.org/1999/xlink" xlink:type="simple"><person-group><name name-style="western"><surname>Martynov</surname><given-names>AV</given-names></name></person-group> (<year>1912</year>) <article-title>On two collections of <tp:taxon-name><tp:taxon-name-part taxon-name-part-type="order">Trichoptera</tp:taxon-name-part></tp:taxon-name> from Peru.</article-title><source>Annuaire du Musée Zoologique de l’Académie Impériale des Sciences de Saint Pétersbourg</source><volume>17</volume>: <fpage>1</fpage>–<lpage>40</lpage>.</mixed-citation></ref></ref-list></tp:taxon-treatment>
