# Supplementary material for: ﻿The genus Atopsyche (Trichoptera, Hydrobiosidae) in Peru, with the description of seven new species
Source: Zookeys. 2025 Dec 10;1263:441–78. doi: 10.3897/zookeys.1263.150396 (PMC12712636; doi:10.3897/zookeys.1263.150396)
Supplement: XML Treatment for Atopsyche (Atopsaura) lobosa [file zookeys.1263.150396-treatment14.xml]

<!DOCTYPE tp:taxon-treatment
  PUBLIC "-//TaxonX//DTD Taxonomic Treatment Publishing DTD v0 20100105//EN" "tax-treatment-NSO.dtd">
<tp:taxon-treatment xmlns:tp="http://www.plazi.org/taxpub"><tp:treatment-meta><kwd-group><label>Taxon classification</label><kwd>
                <named-content content-type="kingdom">Animalia</named-content>
              </kwd><kwd>
                <named-content content-type="order">Trichoptera</named-content>
              </kwd><kwd>
                <named-content content-type="family">Hydrobiosidae</named-content>
              </kwd></kwd-group><mixed-citation publication-type="journal"><person-group><name><surname>Rázuri-Gonzales</surname><given-names>Ernesto</given-names></name><name><surname>Holzenthal</surname><given-names>Ralph W.</given-names></name></person-group><article-title>﻿The genus <italic><tp:taxon-name><tp:taxon-name-part taxon-name-part-type="subgenus" reg="Atopsyche">Atopsyche</tp:taxon-name-part></tp:taxon-name></italic> (<tp:taxon-name><tp:taxon-name-part taxon-name-part-type="order">Trichoptera</tp:taxon-name-part></tp:taxon-name>, <tp:taxon-name><tp:taxon-name-part taxon-name-part-type="family">Hydrobiosidae</tp:taxon-name-part></tp:taxon-name>) in Peru, with the description of seven new species</article-title><source>Zookeys</source><day>10</day><month>12</month><year>2025</year><volume>1263</volume><fpage>441</fpage><lpage>478</lpage><pub-id pub-id-type="doi">10.3897/zookeys.1263.150396</pub-id></mixed-citation></tp:treatment-meta><tp:nomenclature><label>﻿</label><tp:taxon-name><object-id xmlns:xlink="http://www.w3.org/1999/xlink" content-type="arpha" xlink:type="simple">D61A64C1-835D-5036-8D2C-D5CD7F96F81A</object-id>
              <tp:taxon-name-part taxon-name-part-type="genus" reg="Atopsyche">Atopsyche</tp:taxon-name-part> (<tp:taxon-name-part taxon-name-part-type="subgenus" reg="Atopsaura">Atopsaura</tp:taxon-name-part>) <tp:taxon-name-part taxon-name-part-type="species" reg="lobosa">lobosa</tp:taxon-name-part></tp:taxon-name><tp:taxon-authority>Ross &amp; King, 1952</tp:taxon-authority><tp:nomenclature-citation-list><tp:nomenclature-citation><tp:taxon-name>
                  <tp:taxon-name-part taxon-name-part-type="genus" reg="Atopsyche">Atopsyche</tp:taxon-name-part> (<tp:taxon-name-part taxon-name-part-type="subgenus" reg="Atopsaura">Atopsaura</tp:taxon-name-part>) <tp:taxon-name-part taxon-name-part-type="species" reg="lobosa">lobosa</tp:taxon-name-part></tp:taxon-name><comment>Ross &amp; King, 1952: 200 [Type locality: Bolivia, Incachaca; CMNH; ♂]. <xref ref-type="bibr" rid="B16">Flint 1996</xref>: 380 [distribution]. <xref ref-type="bibr" rid="B2">Angrisano 1999</xref>: 26 [checklist]. <xref ref-type="bibr" rid="B41">Ríos-Touma et al. 2017</xref>: 27 [distribution]. <xref ref-type="bibr" rid="B32">Mey and Ospina-Torres 2018</xref>: 24 [distribution]. <xref ref-type="bibr" rid="B40">Rázuri-Gonzales et al. 2025</xref>: 27 [distribution].</comment></tp:nomenclature-citation></tp:nomenclature-citation-list></tp:nomenclature><tp:treatment-sec sec-type="material" id="SECID0EYSAI"><title>Material examined.</title><p>Peru • 1♂; Pasco, small creek in Yanachaga-Chemillén NP buffer zone, San Daniel sector; <named-content xmlns:xlink="http://www.w3.org/1999/xlink" content-type="dwc:verbatimCoordinates" xlink:type="simple"><named-content content-type="geo-json" specific-use="{&#34;type&#34;:&#34;Point&#34;,&#34;coordinates&#34;:[-75.473200,-10.427800]}" id="NCID0EHTAI" xlink:type="simple">10.4278°S, 75.4732°W</named-content></named-content>, 2134 m a.s.l.; 16 Jun. 2010; E. Rázuri, C. Carranza leg.; light trap; <named-content xmlns:xlink="http://www.w3.org/1999/xlink" content-type="dwc:institutional_code" xlink:title="Museo de Historia Natural, Universidad Nacional Mayor de San Marcos" xlink:href="http://grbio.org/institution/museo-de-historia-natural-universidad-nacional-mayor-de-san-marcos" xlink:type="simple">MUSM</named-content>. • 1♀; same data as preceding, but 17 Jun. 2010; <named-content xmlns:xlink="http://www.w3.org/1999/xlink" content-type="dwc:institutional_code" xlink:title="Museo de Historia Natural, Universidad Nacional Mayor de San Marcos" xlink:href="http://grbio.org/institution/museo-de-historia-natural-universidad-nacional-mayor-de-san-marcos" xlink:type="simple">MUSM</named-content>. • 1♂4♀; Pasco, Yanachaga-Chemillén NP, Quebrada San Alberto at Refugio El Cedro; <named-content xmlns:xlink="http://www.w3.org/1999/xlink" content-type="dwc:verbatimCoordinates" xlink:type="simple"><named-content content-type="geo-json" specific-use="{&#34;type&#34;:&#34;Point&#34;,&#34;coordinates&#34;:[-75.357800,-10.545200]}" id="NCID0E4TAI" xlink:type="simple">10.5452°S, 75.3578°W</named-content></named-content>, 2421 m a.s.l.; 27 Aug 2015; E. Rázuri, L. Figueroa, B. Portuguez leg.; light trap; <named-content xmlns:xlink="http://www.w3.org/1999/xlink" content-type="dwc:institutional_code" xlink:title="Museo de Historia Natural, Universidad Nacional Mayor de San Marcos" xlink:href="http://grbio.org/institution/museo-de-historia-natural-universidad-nacional-mayor-de-san-marcos" xlink:type="simple">MUSM</named-content>.</p></tp:treatment-sec><tp:treatment-sec sec-type="distribution" id="SECID0EGUAI"><title>Distribution.</title><p>Bolivia, Ecuador, Colombia, Peru (Cuzco, Pasco).</p></tp:treatment-sec><tp:treatment-sec sec-type="remarks" id="SECID0ELUAI"><title>Remarks.</title><p><italic><tp:taxon-name><tp:taxon-name-part taxon-name-part-type="genus" reg="Atopsyche">Atopsyche</tp:taxon-name-part> <tp:taxon-name-part taxon-name-part-type="species" reg="lobosa">lobosa</tp:taxon-name-part></tp:taxon-name></italic> was originally described from Bolivia, and subsequently also found in Peru (Cuzco Department). Later, <xref ref-type="bibr" rid="B41">Ríos-Touma et al. (2017)</xref> recorded it from Ecuador for the first time. <xref ref-type="bibr" rid="B32">Mey and Ospina-Torres (2018)</xref> have also recorded it from Colombia. <xref ref-type="bibr" rid="B40">Rázuri-Gonzales et al. (2025)</xref> recorded it from the Zamora Chinchipe Province (Ecuador). Here we also record it from the Pasco Department.</p></tp:treatment-sec><ref-list><ref id="B16"><mixed-citation xmlns:xlink="http://www.w3.org/1999/xlink" xlink:type="simple"><person-group><name name-style="western"><surname>Flint</surname><given-names>Jr OS</given-names></name></person-group> (<year>1996</year>) <article-title>The <tp:taxon-name><tp:taxon-name-part taxon-name-part-type="order">Trichoptera</tp:taxon-name-part></tp:taxon-name> collected on the expeditions to Parque Manu, Madre de Dios, Peru.</article-title> In: <person-group><name name-style="western"><surname>Wilson</surname><given-names>DE</given-names></name><name name-style="western"><surname>Sandoval</surname><given-names>A</given-names></name></person-group> (<role>Eds</role>) <issue-title>Manu, the biodiversity of southeastern Peru.</issue-title><source>Smithsonian Institution, Washington, D.C.</source>, <fpage>369</fpage>–<lpage>430</lpage>.</mixed-citation></ref><ref id="B2"><mixed-citation xmlns:xlink="http://www.w3.org/1999/xlink" xlink:type="simple"><person-group><name name-style="western"><surname>Angrisano</surname><given-names>EB</given-names></name></person-group> (<year>1999</year>) <article-title>Orden <tp:taxon-name><tp:taxon-name-part taxon-name-part-type="order">Trichoptera</tp:taxon-name-part></tp:taxon-name>: Lista preliminar de especies de la Argentina y países limitrofes. Parte 1. Suborden Spicipalpia.</article-title><source>Physis (Buenos Aires), Seccion B</source><volume>57</volume>: <fpage>25</fpage>–<lpage>37</lpage>.</mixed-citation></ref><ref id="B41"><mixed-citation xmlns:xlink="http://www.w3.org/1999/xlink" xlink:type="simple"><person-group><name name-style="western"><surname>Ríos-Touma</surname><given-names>B</given-names></name><name name-style="western"><surname>Holzenthal</surname><given-names>RW</given-names></name><name name-style="western"><surname>Huisman</surname><given-names>J</given-names></name><name name-style="western"><surname>Thomson</surname><given-names>R</given-names></name><name name-style="western"><surname>Rázuri-Gonzales</surname><given-names>E</given-names></name></person-group> (<year>2017</year>) Diversity and distribution of the caddisflies (<tp:taxon-name><tp:taxon-name-part taxon-name-part-type="class">Insecta</tp:taxon-name-part></tp:taxon-name>: <tp:taxon-name><tp:taxon-name-part taxon-name-part-type="order">Trichoptera</tp:taxon-name-part></tp:taxon-name>) of Ecuador. PeerJ 5: e2851. <ext-link xlink:href="10.7717/peerj.2851" ext-link-type="doi" xlink:type="simple">https://doi.org/10.7717/peerj.2851</ext-link></mixed-citation></ref><ref id="B32"><mixed-citation xmlns:xlink="http://www.w3.org/1999/xlink" xlink:type="simple"><person-group><name name-style="western"><surname>Mey</surname><given-names>W</given-names></name><name name-style="western"><surname>Ospina-Torres</surname><given-names>R</given-names></name></person-group> (<year>2018</year>) <article-title>Contribution to the <tp:taxon-name><tp:taxon-name-part taxon-name-part-type="order">Trichoptera</tp:taxon-name-part></tp:taxon-name> fauna of the river La Vieja, Bogotá, Colombia (<tp:taxon-name><tp:taxon-name-part taxon-name-part-type="class">Insecta</tp:taxon-name-part></tp:taxon-name>: <tp:taxon-name><tp:taxon-name-part taxon-name-part-type="order">Trichoptera</tp:taxon-name-part></tp:taxon-name>).</article-title><source>Zootaxa</source><volume>4504</volume>(<issue>1</issue>): <fpage>23</fpage>–<lpage>40</lpage>. <ext-link xlink:href="10.11646/zootaxa.4504.1.2" ext-link-type="doi" xlink:type="simple">https://doi.org/10.11646/zootaxa.4504.1.2</ext-link></mixed-citation></ref><ref id="B40"><mixed-citation xmlns:xlink="http://www.w3.org/1999/xlink" xlink:type="simple"><person-group><name name-style="western"><surname>Rázuri-Gonzales</surname><given-names>E</given-names></name><name name-style="western"><surname>Holzenthal</surname><given-names>R</given-names></name><name name-style="western"><surname>Ríos-Touma</surname><given-names>B</given-names></name></person-group> (<year>2025</year>) Diversity and distribution of the caddisfly genus <italic><tp:taxon-name><tp:taxon-name-part taxon-name-part-type="subgenus">Atopsyche</tp:taxon-name-part></tp:taxon-name></italic> Banks, 1905 in Ecuador, with the description of seven new species (<tp:taxon-name><tp:taxon-name-part taxon-name-part-type="order">Trichoptera</tp:taxon-name-part></tp:taxon-name>: <tp:taxon-name><tp:taxon-name-part taxon-name-part-type="family">Hydrobiosidae</tp:taxon-name-part></tp:taxon-name>). PeerJ 13: e18769. <ext-link xlink:href="10.7717/peerj.18769" ext-link-type="doi" xlink:type="simple">https://doi.org/10.7717/peerj.18769</ext-link></mixed-citation></ref></ref-list></tp:taxon-treatment>
