# Supplementary material for: ﻿The genus Atopsyche (Trichoptera, Hydrobiosidae) in Peru, with the description of seven new species
Source: Zookeys. 2025 Dec 10;1263:441–78. doi: 10.3897/zookeys.1263.150396 (PMC12712636; doi:10.3897/zookeys.1263.150396)
Supplement: XML Treatment for Atopsyche (Atopsyche) vatucra [file zookeys.1263.150396-treatment17.xml]

<!DOCTYPE tp:taxon-treatment
  PUBLIC "-//TaxonX//DTD Taxonomic Treatment Publishing DTD v0 20100105//EN" "tax-treatment-NSO.dtd">
<tp:taxon-treatment xmlns:tp="http://www.plazi.org/taxpub"><tp:treatment-meta><kwd-group><label>Taxon classification</label><kwd>
                <named-content content-type="kingdom">Animalia</named-content>
              </kwd><kwd>
                <named-content content-type="order">Trichoptera</named-content>
              </kwd><kwd>
                <named-content content-type="family">Hydrobiosidae</named-content>
              </kwd></kwd-group><mixed-citation publication-type="journal"><person-group><name><surname>Rázuri-Gonzales</surname><given-names>Ernesto</given-names></name><name><surname>Holzenthal</surname><given-names>Ralph W.</given-names></name></person-group><article-title>﻿The genus <italic><tp:taxon-name><tp:taxon-name-part taxon-name-part-type="subgenus" reg="Atopsyche">Atopsyche</tp:taxon-name-part></tp:taxon-name></italic> (<tp:taxon-name><tp:taxon-name-part taxon-name-part-type="order">Trichoptera</tp:taxon-name-part></tp:taxon-name>, <tp:taxon-name><tp:taxon-name-part taxon-name-part-type="family">Hydrobiosidae</tp:taxon-name-part></tp:taxon-name>) in Peru, with the description of seven new species</article-title><source>Zookeys</source><day>10</day><month>12</month><year>2025</year><volume>1263</volume><fpage>441</fpage><lpage>478</lpage><pub-id pub-id-type="doi">10.3897/zookeys.1263.150396</pub-id></mixed-citation></tp:treatment-meta><tp:nomenclature><label>﻿</label><tp:taxon-name><object-id xmlns:xlink="http://www.w3.org/1999/xlink" content-type="arpha" xlink:type="simple">886EFE66-76D3-5290-A85F-830C4F71B2D8</object-id>
              <tp:taxon-name-part taxon-name-part-type="genus" reg="Atopsyche">Atopsyche</tp:taxon-name-part> (<tp:taxon-name-part taxon-name-part-type="subgenus" reg="Atopsyche">Atopsyche</tp:taxon-name-part>) <tp:taxon-name-part taxon-name-part-type="species" reg="vatucra">vatucra</tp:taxon-name-part></tp:taxon-name><tp:taxon-authority>Ross, 1953</tp:taxon-authority><tp:nomenclature-citation-list><tp:nomenclature-citation><tp:taxon-name>
                  <tp:taxon-name-part taxon-name-part-type="genus" reg="Atopsyche">Atopsyche</tp:taxon-name-part> (<tp:taxon-name-part taxon-name-part-type="subgenus" reg="Atopsyche">Atopsyche</tp:taxon-name-part>) <tp:taxon-name-part taxon-name-part-type="species" reg="vatucra">vatucra</tp:taxon-name-part></tp:taxon-name><comment>Ross, 1953: 290 [Type locality: Peru, Dpto. Cuzco, Pcia. Paucartambo, Cosnipata Valley; INHS; ♂]. <xref ref-type="bibr" rid="B16">Flint 1996</xref>: 379 [distribution].</comment></tp:nomenclature-citation></tp:nomenclature-citation-list></tp:nomenclature><tp:treatment-sec sec-type="material" id="SECID0ES5AI"><title>Material examined.</title><p>Peru • 2♂1♀; Pasco, small creek in Yanachaga-Chemillén NP buffer zone, San Daniel sector; <named-content xmlns:xlink="http://www.w3.org/1999/xlink" content-type="dwc:verbatimCoordinates" xlink:type="simple"><named-content content-type="geo-json" specific-use="{&#34;type&#34;:&#34;Point&#34;,&#34;coordinates&#34;:[-75.473200,-10.427800]}" id="NCID0EB6AI" xlink:type="simple">10.4278°S, 75.4732°W</named-content></named-content>, 2134 m a.s.l.; 17 Jun. 2010; E. Rázuri, C. Carranza leg.; light trap; <named-content xmlns:xlink="http://www.w3.org/1999/xlink" content-type="dwc:institutional_code" xlink:title="Museo de Historia Natural, Universidad Nacional Mayor de San Marcos" xlink:href="http://grbio.org/institution/museo-de-historia-natural-universidad-nacional-mayor-de-san-marcos" xlink:type="simple">MUSM</named-content>. • 1♂; same data as preceding, but 16 Nov. 2010; C. Carranza, J. Peralta leg.; <named-content xmlns:xlink="http://www.w3.org/1999/xlink" content-type="dwc:institutional_code" xlink:title="Museo de Historia Natural, Universidad Nacional Mayor de San Marcos" xlink:href="http://grbio.org/institution/museo-de-historia-natural-universidad-nacional-mayor-de-san-marcos" xlink:type="simple">MUSM</named-content>. • 2♂; same data as preceding, but 17 Nov. 2010; <named-content xmlns:xlink="http://www.w3.org/1999/xlink" content-type="dwc:institutional_code" xlink:title="Museo de Historia Natural, Universidad Nacional Mayor de San Marcos" xlink:href="http://grbio.org/institution/museo-de-historia-natural-universidad-nacional-mayor-de-san-marcos" xlink:type="simple">MUSM</named-content>. • 5♂1♀; same data as preceding, but 03 May 2011; C. Carranza, M. Alvarado, L. Figueroa leg.; <named-content xmlns:xlink="http://www.w3.org/1999/xlink" content-type="dwc:institutional_code" xlink:title="Museo de Historia Natural, Universidad Nacional Mayor de San Marcos" xlink:href="http://grbio.org/institution/museo-de-historia-natural-universidad-nacional-mayor-de-san-marcos" xlink:type="simple">MUSM</named-content>. • 5♂2♀; same data as preceding, but 04 May 2011; <named-content xmlns:xlink="http://www.w3.org/1999/xlink" content-type="dwc:institutional_code" xlink:title="Museo de Historia Natural, Universidad Nacional Mayor de San Marcos" xlink:href="http://grbio.org/institution/museo-de-historia-natural-universidad-nacional-mayor-de-san-marcos" xlink:type="simple">MUSM</named-content>.</p></tp:treatment-sec><tp:treatment-sec sec-type="distribution" id="SECID0E16AI"><title>Distribution.</title><p>Bolivia, Ecuador, Peru (Cuzco Department, Pasco Department), Venezuela.</p></tp:treatment-sec><tp:treatment-sec sec-type="remarks" id="SECID0E66AI"><title>Remarks.</title><p><italic><tp:taxon-name><tp:taxon-name-part taxon-name-part-type="genus" reg="Atopsyche">Atopsyche</tp:taxon-name-part> <tp:taxon-name-part taxon-name-part-type="species" reg="vatucra">vatucra</tp:taxon-name-part></tp:taxon-name></italic> was originally described from an unspecified locality in the Cosñipata Valley, Cuzco, Peru (<xref ref-type="bibr" rid="B43">Ross 1953</xref>), and subsequently reported from additional sites within the valley (<xref ref-type="bibr" rid="B16">Flint 1996</xref>). This species has also been documented in Bolivia, Ecuador, and Venezuela (<named-content xmlns:xlink="http://www.w3.org/1999/xlink" content-type="dwc:institutional_code" xlink:title="University of Minnesota Insect Collection" xlink:href="http://grbio.org/institution/university-minnesota-insect-collection" xlink:type="simple">UMSP</named-content>; <ext-link xmlns:xlink="http://www.w3.org/1999/xlink" xlink:type="simple" ext-link-type="uri" xlink:href="http://GBIF.org">GBIF.org</ext-link> 2025). In this study, we report this species from the San Daniel sector in the Yanachaga-Chemillén National Park buffer zone, located approximately 500 km northwest of previously known localities for this species in Peru.</p></tp:treatment-sec><ref-list><ref id="B16"><mixed-citation xmlns:xlink="http://www.w3.org/1999/xlink" xlink:type="simple"><person-group><name name-style="western"><surname>Flint</surname><given-names>Jr OS</given-names></name></person-group> (<year>1996</year>) <article-title>The <tp:taxon-name><tp:taxon-name-part taxon-name-part-type="order">Trichoptera</tp:taxon-name-part></tp:taxon-name> collected on the expeditions to Parque Manu, Madre de Dios, Peru.</article-title> In: <person-group><name name-style="western"><surname>Wilson</surname><given-names>DE</given-names></name><name name-style="western"><surname>Sandoval</surname><given-names>A</given-names></name></person-group> (<role>Eds</role>) <issue-title>Manu, the biodiversity of southeastern Peru.</issue-title><source>Smithsonian Institution, Washington, D.C.</source>, <fpage>369</fpage>–<lpage>430</lpage>.</mixed-citation></ref><ref id="B43"><mixed-citation xmlns:xlink="http://www.w3.org/1999/xlink" xlink:type="simple"><person-group><name name-style="western"><surname>Ross</surname><given-names>HH</given-names></name></person-group> (<year>1953</year>) <article-title>Additional material on the phylogeny and dispersal of <italic><tp:taxon-name><tp:taxon-name-part taxon-name-part-type="subgenus">Atopsyche</tp:taxon-name-part></tp:taxon-name></italic> (<tp:taxon-name><tp:taxon-name-part taxon-name-part-type="order">Trichoptera</tp:taxon-name-part></tp:taxon-name>: <tp:taxon-name><tp:taxon-name-part taxon-name-part-type="family">Rhyacophilidae</tp:taxon-name-part></tp:taxon-name>).</article-title><source>Journal of the Washington Academy of Sciences</source><volume>43</volume>: <fpage>287</fpage>–<lpage>293</lpage>.</mixed-citation></ref></ref-list></tp:taxon-treatment>
